# Supplementary material for: Identification of nectar sources foraged by female mosquitoes in Canada
Source: J Insect Sci. 2024 Mar 19;24(2):11. doi: 10.1093/jisesa/ieae033 (PMC10949444; doi:10.1093/jisesa/ieae033)
Supplement: ieae033_suppl_Supplementary_Tables_S2 [file ieae033_suppl_supplementary_tables_s2.xlsx]

## Sheet: S1
Supplementary Table S2. Pertinent information for each barcoded nectar-fed mosquito. This includes primer set, collection date/year, barcoded species, amplified plant sequence, and relevant plant identification data (top accession match, % coverage, probable genus/species, common name, and type of plant).
Sample name	Reverse Primer	Collection Date	Species	City/town	Year	Sequence 1	Sequence 2	Top Accesssion match	Description	% Coverage	% ID	Family	Probable Genus	Probable Species	Common name	Type of plant
NM18_P1	rbcLr506	2020-07-20	Ae. vexans	Altona	2021	acaccccggagtatgaaaccaaggatactgatatcttggcagcattccgagtaactcctcagcctggggttcccccggaagaagcaggggctgcagtagctgccgaatcttctactggtacatggacaactgtttggactgatggacttaccagtcttgatcgttacaaaggacgatgctatcacatcgagcctgttgctggggaagacaaccaatggatctgttatgtagcttatccattacacctatttgaagagggttccgttactaacatgtttacttccattgtgggtaacgtatttggtttcaaagccctacgtgctctacgtctggaggatctacgaattcccgttgcttatgcaaaaactttccaaggcccgcctcatggtatccaagttg…		MN206611.1	Poa pratensis voucher NSMK-PI201900100 ribulose 1,5-bisphosphate carboxylase/oxygenase large subunit (rbcL)	99	99.77	Poaceae	Poa	pratensis	Kentucky bluegrass	grass
NM52_P1	rbcLr506	2020-07-20	Cx. tarsalis	Altona	2021	ttcccccggaagaagcaggggctgcagtagctgccgaatcttctactggtacatggacaactgtttggactgatggacttaccagtcttgatcgttacaaaggacgatgctatcacatcgagcctgttgctggggaagacaaccaatgtatctgttatgtagcttatccattagacctttttgaagagggttccgttactaacatgtttacttccattgtgggtaacgtatttgggttcaaagccctacgtgctctacgtctggaggatctacgaattcccgttgcttatgcaaaaactttccaaggcccgcctcatggtatccaagttgaaagagataaattgaacaagtatggtcgtccc		MN206611.1	Poa pratensis voucher NSMK-PI201900100 ribulose 1,5-bisphosphate carboxylase/oxygenase large subunit (rbcL)	99	98.89	Poaceae	Poa	pratensis	Kentucky bluegrass	grass
NM74_P1	rbcLr506	2020-08-20	Cx. tarsalis	Altona	2020	attgacttactacaccccggagtatgaaaccaaggatactgatatcttggcagcattccgagtaactcctcagcctggggttcccccggaagaagcaggggctgcagtagctgccgaatcttctactggtacatggacaactgtttggactgatggacttaccagtcttgatcgttacaaaggacgatgctatcacatcgagcctgttgctggggaagacaaccaatggatctgttatgtagcttatccattagacctatttgaagagggttccgttactaacatgtttacttccattgtgggtaacgtatttggtttcaaagccctacgtgctctacgtctggaggatctacgaattcccgttgcttatgcaaaaactttccaaggcccgcctcatgg…		MN206611.1	Poa pratensis voucher NSMK-PI201900100 ribulose 1,5-bisphosphate carboxylase/oxygenase large subunit (rbcL)	100	100	Poaceae	Poa	pratensis	Kentucky bluegrass	grass
NM75_P1	rbcLr506	2020-08-20	Cx. tarsalis	Altona	2020	attgacttattatactcctgagtatgaaaccaaggatactgatattttggcagcatttcgagtaactcctcaacctggagttccgcctgaagaagcaggggccgcagtagctgccgaatcttctactggtacatggacaactgtgtggaccgatggacttacgagccttgatcgttacaaagggcgatgctatggaatcgagcctgttcctggagaagaaaatcaatatattgcttatgtagcttacccattagacctttttgaagaaggttctgttactaacatgtttacttccattgtaggtaatgtatttgggttcaaagccctgcgtgctctacgtctggaagatttgcgaatccctactgcgtatgttaaaactttccaaggtccgcctcacgg…		MK925455.1	Lactuca saligna voucher NMW7270 ribulose-1,5-bisphosphate carboxylase/oxygenase large subunit (rbcL	100	100	Asteraceae	Lactuca	saligna	wild lettuce	ornamental
NM02_P1	rbcLa-rev	2020-06-24	Ae. dorsalis	Brandon-A	2021	atactcctgactacgaagtcaaagatactgatatcttggcagcattccgagtaactcctcaacctggagttccgcccgaagaagcaggggctgcggtagctgccgaatcttctactggtacatggacaactgtgtggactgatggacttaccagtcttgatcgttacaaagggcgatgctaccacatccaggccgttgttggggaggaaaatcaatatattgcttatgtagcttatcctttaaacctttttgaagaaggttctgttactaacatgtttacttccattgtgggtaatgtatttggtttcaaagccttacgagctctacgtctggaggatctgcaaattcccacttcttattccaaaactttccaaggcccgcctcacggcattcaggttg…		MG437766.1	Musa rosea voucher Asmussen 101(C) ribulose-1,5-bisphosphate carboxylase/oxygenase (rbcL)	100	99.26	Musaceae	Musa	rosea	banana plant	ornamental
NM06_P1	rbcLa-rev	2020-07-23	Ae. vexans	Brandon-A	2021	ccccagagtatgaaactaaggatactgatatcttggcagcattccgagtaagtcctcagcctggggttccgcccgaagaagcaggggctgcagtagctgccgaatcttctactggtacatggacaactgtttggactgatggacttaccagtcttgatcgttacaaaggacgatgctatcacatcgagcctgttcctggggaagacaaccaatttatctgttatgtagcttatccattaaacctatttgaagagggttccgttactaacatgtttacttccattgagggtaacgtatttggtttcaaagccctacgtgctctacgtttggaggatctaccaattccccctacttattcaaaaactttccaaggcccgcctcatggtatccaagt		OQ772758.1	[Elymus] breviaristatus isolate Qamdo9-10 ribulose-1,5-bisphosphate carboxylase/oxygenase large subunit (rbcL)	100	99.24	Poaceae	Elymus	glaucus var. breviaristatus	blue wild rye	grass
NM08_P1	rbcLa-rev	2020-07-23	Ae. vexans	Brandon-A	2021	atatcagacc aaagatacgg atattttggc agcattccga gtaactcctc aaccaggggtgccgcccgag gaagcgggag cagcagtagc tgctgaatct tccaccggta catggaccactgtttggacc gatggactta ctagtcttga tcgttacaag gggcgatgct atgacatcgagcccgttcct ggagaggaaa ctcaatttat tgcctatgta gcttacccct tagaccttttcgaagaaggt tctgttacta acttgttcac ttccattgta ggtaatgtat ttggattcaaggccctacgg gctctacgtt tggaagattt gcggattccc cctgcttatt ccaaaacatttcaaggtcc…		MK526343.1	MK526343.1 Picea glauca ribulose-1,5-bisphosphate carboxylase/oxygenase large subunit (rbcL)	100	100	Pinaceae	Picea	glauca	White spruce	tree
NM09_P1	rbcLa-rev	2020-07-13	Ae. vexans	Brandon-A	2021	tactcctgactatgaaaccaaagatactgatatcttggcagcattccgagtaactcctcaaccaggagttccgcctgaagaagcaggtgccgcggtagccgccgaatcttctactggtacatggacaactgtgtggaccgatgggcttaccagtcttgatcgttacaaagggcgatgctacggccttgaacctgttgctggggaagaaaatcaatatattgcttatgtagcttatcccttagacctttttgaagaaggttctgttactaacatgtttacttccattgtcggtaatgtatttgggttcaaggccctgcgtgctctacgtctggaggatttgcgaatccctactgcttatattaaaactttccaaggtccgcctcatggcatccaagttga…		KP827665.1	Glycine max cultivar NARC 17417 ribulose-1,5-bisphosphate carboxylase/oxygenase large subunit gene	100	100	Fabaceae	Glycine	max	soybean	legume
NM11_P1	rbcLa-rev	2020-07-26	Cx. tarsalis	Brandon-A	2021	ggatttcaagctggtgttaaagattataaattgacttactacaccccggagtatgaaaccaaggatactgatatcttggcagcattccgagtaactcctcagcctggggttcccccggaagaagcaggggctgcagtagctgccgaatcttctactggtacatggacaactgtttggactgatggacttaccagtcttgatcgttacaaaggacgatgctatcacatcgagcctgttgctggggaagacaaccaatggatctgttatgtagcttatccattagacctatttgaagagggttccgttactaacatgttaacttccattgtgggtaacgtatttggtttcaaagccctacgtgctctacgtctggaggatctacgaattcccgttgcttat…		MG226509.1	Poa pratensis voucher 07-JMS-1090 ribulose-1,5-bisphosphate carboxylase/oxygenase large subunit (rbcL)	100	99.5	Poaceae	Poa	pratensis	Kentucky bluegrass	grass
NM17_P1	rbcLr506	2020-06-15	Ae. excrucians	Brandon-A	2021	tgatatcttggcagcgttccgagtaaatcctcaacctggagttcctcctgaaaaagcaagggccgcggtagccgccgaatcttctactggtacatggacaactgtgtggaccgatgggcttaccactcttgatcgttacaaaggacgatgctagcgccttgaacctgttgctggggaagaaaatcaatatattgcttatgtagcttatcccttaaacctttttgaagaaggttctgttactaacatgtttacttccattgtcggtaatgtatttgggttcaaggccctgcgtgctctacgtcatggatgatttgcaaatccctactgcttatgttaaaactttccaaggcccgcctcctggcatccaaattgaaagagataaattgaacgagtatggta…		KU176874.1	Otholobium candicans voucher AMM3911 ribulose-1,5-bisphosphate carboxylase/oxygenase large subunit (rbcL)	97	95.23	Fabaceae	Otholobium	candicans	Silver Dottypea	legume
NM21_P1	rbcLr506	2020-06-22	Ae. vexans	Brandon-A	2021	attgacttactacaccccggagtatgaaaccaaggatactgatatcttggcagcattccgagtaactcctcaacctggggttcctccggaagaagcaggggctgcagtagctgccgaatcttctactggtacatggacaactgtttggactgatggacttaccagtcttgatcgttacaaaggacgatgctatcacatcgagcctgttgctggggaagacaaccaatggatctgttatgtagcttatccattagacctatttgaagagggttccgttactaacatgtttacttccattgtgggtaacgtatttggtttcaaagccctacgtgctctacgtctggaggatctacgaattcctcctgcttatacaaaaactttccaaggcccgcctcatgg…		MH001822.1	Poa arida isolate DNAS-19B-204387 ribulose-1,5-bisphosphate carboxylase/oxygenase large subunit (rbcL)	100	100	Poaceae	Poa	arida	prairie speargrass	grass
NM22_P1	rbcLr506	2020-06-24	Ae. vexans	Brandon-A	2021	attgacttactacaccccagagtatgaaactaaggatactgatatcttggcagcattccgagtaagtcctcagcctggggttccgcccgaagaagcaggggctgcagtagctgccgaatcttctactggtacatggacaactgtttggactgatggacttaccagtcttgatcgttacaaaggacgatgctatcacatcgagcctgttgctggggaagacagccaatggatctgttatgtagcttatccattagacctatttgaggagggttccgttactaacatgtttacttccattgtgggtaacatatttgggttcaaagccctacgtgctctacgtttggaggatctacgaattccccctacttattcaaaaactttccaaggcccgcctcatgg…		MN171392.1	Hordeum vulgare subsp. vulgare alloplasmic line Vizit chloroplast complete genome	100	99.77	Poaceae	Hordeum	vulgare	barley	grass
NM23_P1	rbcLr506	2020-06-24	Ae. vexans	Brandon-A	2021	aagcaggtgccgcggtagccgccgaatcttctactggtacatggacaactgtgtggaccgatgggcttaccagtcttgatcgttacaaagggcgatgctacggccttgaacctgttgctggggaagaaaatcaatatattgcttatgtagcttatcccttagacctttttgaagaaggttctgttactaacatgtttacttccattgtcggtaatgtatttgggttcaaggccctgcgtgctctacgtctggaggatttgcgaatccctactgcttatattaaaactttccaaggtccgcctcatggcatccaagttgagagagataaattgaacaagtatggtcg		MN239100.1	Glycine max cultivar Cuc Bong 1 ribulose-1,5-bisphosphate carboxylase/oxygenase large subunit (rbcL)	100	100	Fabaceae	Glycine	max	soybean	legume
NM24_P1	rbcLr506	2020-06-24	Ae. dorsalis	Brandon-A	2021	tactcctgactacgaagtcaaagatactgatatcttggcagcattccgagtaactcctcaacctggagttccgcccgaagaagcaggggctgcggtagctgccgaatcttctactggtacatggacaactgtgtggactgatggacttaccagtcttgatcgttacaaagggcgatgctaccacatcgaggccgttgttggggaggaaaatcaatatattgcttatgtagcttatcctttagacctttttgaagaaggttctgttactaacatgtttacttccattgtgggtaatgtatttggtttcaaagccttacgagctctacgtctggaggatctgcgaattcccacttcttattccaaaactttccaaggcccgcctcacggcattcaggttga…		MG437766.1	Musa rosea voucher Asmussen 101(C) ribulose-1,5-bisphosphate carboxylase/oxygenase (rbcL)	100	99.26	Musaceae	Musa	rosea	banana plant	ornamental
NM25_P1	rbcLr506	2020-06-24	Ae. vexans	Brandon-A	2021	aaccaaggatactgatatattagcagcattccgagtaactcctcaacctggagttccacctgaagaagcaggggccgcggtagctgccgaatcttctactggtacatggacaactgtatggaccgatggacttaccagtcttgatcgttacaaagggcgatgctaccgcatcgagcgcgttgttggagaaaaagatcaatatattgcttatgtagcttaccctttagacctttttgaagaaggttccgttaccaatatgtttacttccattgtaggtaacgtatttgggttcaaagccctgcgcgctctacgtctggaagatctgcgaatccctcctgcttatgttaaaactttccaaggtccgcctcatgggatccaagttgaaagagataaattgaa…		MH722375.1	Solanum lycopersicum voucher WP001 ribulose-1,5-bisphosphate carboxylase/oxygenase large subunit (rbcL)	100	100	Solanaceae	Solanum	lycopersicum	tomato	Agriculture
NM26_P1	rbcLr506	2020-06-24	Ae. vexans	Brandon-A	2021	ggatactgatatcttggcagcattccgagtaactcctcaacctggagttccgcctgaagaagcaggggccgcagtagctgccgaatcttctactggtacatggacaactgtgtggaccgatggacttaccagtcttgatcgttacaaagggcgatgctatcgcatcgagcctgttgctggagaagaaaatcaatatattgcttatgtagcttatccattagacctttttgaagaaggttctgttactaacatgtttacttccattgtaggtaatgtatttgggttcaaagccctgcgtgctctacgtctggaagatttgcgaatccctactgcttatgttaaaactttccaaggtccgcctcacggcatccaagttgaaagagataaattgaacaagtat		EU736105.1	Gypothamnium pinifolium voucher Luebert and Garcia 2762 ribulose-1,5-bisphosphate carboxylase/oxygenase large subunit (rbcL	98	96.93	Asteraceae	Gypothamnium	pinifolium		ornamental
NM27_P1	rbcLr506	2020-06-24	Ae. vexans	Brandon-A	2021	accccggagtatgaaaccaaggatactgatatcttggcagcattccgagtaactcctcagcctggggttcccccggaagaagcaggggctgcagtagctgccgaatcttctactggtacatggacaactgtttggactgatggacttaccagtcttgatcgttacaaaggacgatgctatcacatcgagcctgttgctggggaagacaaccaatggatctgttatgtagcttatccattagacctatttgaagagggttccgttactaacatgtttacttccattgtgggtaacgtatttggtttcaaagccctacgtgctctacgtctggaggatctacgaattcccgttgcttatgcaaaaactttccaaggcccgcctcatggtatccaagttgaa…		MN206611.1	Poa pratensis voucher NSMK-PI201900100 ribulose 1,5-bisphosphate carboxylase/oxygenase large subunit (rbcL)	100	100	Poaceae	Poa	pratensis	Kentucky bluegrass	grass
NM28_P1	rbcLr506	2020-06-26	Ae. vexans	Brandon-A	2021	attgacttattatactcctgactatgaaaccaaagatactgatatcttggcagcattccgagtaactcctcaacctggagttccgcctgaagaagcaggtgccgcggtagctgccgaatcttctactggtacatggacaactgtgtggaccgatggacttaccagtcttgatcgttacaaagggcgatgctaccgcatcgagcccgttgctggagaagaaaatcaatatattgcttatgtagcttatcccttagacctttttgaagaaggttctgttactaacatgtttacttccattgtgggtaatgtatttgggttcaaagccctgcgcgctctacgtctggaggatctgcgaatccctactgcttatattaaaactttccaaggaccgcctcatgg…		NC_047059.1	Styphnolobium japonicum voucher Yi15212-KUN plastid, complete genome	100	98.15	Fabaceae	Styphnolobium	japonicum	Japanese pagoda tree	legume
NM29_P1	rbcLr506	2020-06-26	Ae. vexans	Brandon-A	2021	ccccagagtatgaaactaaggatactgatatcttggcagcattccgagtaagtcctcagcctggggttccgcccgaagaagcaggggctgcagtagctgccgaatcttctactggtacatggacaactgtttggactgatggacttaccagtcttgatcgttacaaaggacgatgctatcacatcgagcctgttcctggggaagacaaccaatttatctgttatgtagcttatccattaaacctatttgaagagggttccgttactaacatgtttacttccattgagggtaacgtatttggtttcaaagccctacgtgctctacgtttggaggatctaccaattccccctacttattcaaaaactttccaaggcccgcctcatggtatccaagt		OQ772758.1	[Elymus] breviaristatus isolate Qamdo9-10 ribulose-1,5-bisphosphate carboxylase/oxygenase large subunit (rbcL)	100	99.4	Poaceae	Elymus	glaucus var. breviaristatus	blue wild rye	grass
NM30_P1	rbcLr506	2020-06-26	Ae. vexans	Brandon-A	2021	attgacttattatactcctgactatgaaaccaaagatactgatatcttggcagcattccgagtaactcctcaaccaggagttccgcctgaagaagcaggtgccgcggtagccgccgaatcttctactggtacatggacaactgtgtggaccgatgggcttaccagtcttgatcgttacaaagggcgatgctacggccttgaacctgttgctggggaagaaaatcaatatattgcttatgtagcttatcccttagacctttttgaagaaggttctgttactaacatgtttacttccattgtcggtaatgtatttgggttcaaggccctgcgtgctctacgtctggaggatttgcgaatccctactgcttatattaaaactttccaaggtccgcctcatgg…		MN239100.1	Glycine max cultivar Cuc Bong 1 ribulose-1,5-bisphosphate carboxylase/oxygenase large subunit (rbcL)	100	100	Fabaceae	Glycine	max	soybean	legume
NM31_P1	rbcLr506	2020-06-27	Ae. dorsalis	Brandon-A	2021	tactcctgactacgaagtcaaagatactgatatcttggcagcattccgagtaactcctcaacctggagttccgcccgaagaagcaggggctgcggtagctgccgaatcttctactggtacatggacaactgtgtggactgatggacttaccagtcttgatcgttacaaagggcgatgctaccacatcgaggccgttgttggggaggaaaatcaatatattgcttatgtagcttatcctttagacctttttgaagaaggttctgttactaacatgtttacttccattgtgggtaatgtatttggtttcaaagccttacgagctctacgtctggaggatctgcgaattcccacttcttattccaaaactttccaaggcccgcctcacggcattcaggttga…		MG437766.1	Musa rosea voucher Asmussen 101(C) ribulose-1,5-bisphosphate carboxylase/oxygenase (rbcL)	100	100	Musaceae	Musa	rosea	banana plant	ornamental
NM32_P1	rbcLr506	2020-06-27	Ae. vexans	Brandon-A	2021	tggacagctggtgtaagagtacaaattgacttattatactcctgagtaccaaacca aggatactgatatattagcagcattccgagtaactcctcaacctggagttccacctgaag aagcaggggccgcggtagctgccgaatcttctactggtacatggacaactgtatggaccg atggacttaccagtcttgatcgttacaaagggcgatgctaccgcatcgagcgcgttgttg gagaaaaagatcaatatattgcttatgtagcttaccctttagacctttttgaagaaggtt ccgttaccaatatgtttacttccattgtaggtaacgtatttgggttcaaagccctgcgcg ctctacgtctggaagatctgcgaatccctcctgctta…		KC436092.1	Solanum lycopersicum cultivar Gold Sugar ribulose 1,5-bisphosphate carboxylase (rbcL)	99	99.56	Solanaceae	Solanum	lycopersicum	tomato	Agriculture
NM33_P1	rbcLr506	2020-06-27	Ae. vexans	Brandon-A	2021	attgacttattatactcctgactatgaaaccaaagatactgatatcttggcagcattccgagtaactcctcaaccaggagttccgcctgaagaagcaggtgccgcggtagccgccgaatcttctactggtacatggacaactgtgtggaccgatgggcttaccagtcttgatcgttacaaagggcgatgctacggccttgaacctgttgctggggaagaaaatcaatatattgcttatgtagcttatcccttagacctttttgaagaaggttctgttactaacatgtttacttccattgtcggtaatgtatttgggttcaaggccctgcgtgctctactgctggaggatttgcgaatccctactgcttatattaaaactttccaaggtccgcctcatgg…		MN239100.1	Glycine max cultivar Cuc Bong 1 ribulose-1,5-bisphosphate carboxylase/oxygenase large subunit (rbcL)	100	99.54	Fabaceae	Glycine	max	soybean	legume
PCR2_P1	rbcLr506	2020-07-13	Ae. vexans	Brandon-A	2021	ggcgacagggggtggaagacataattgacttattatactcctgactatgaaccaaagatactgatatcttggcagcattccgagtaactcctcaaccaggagttccgcctgaagaagcaggtgccgcggtagccgccgaatcttctactggtacatggacaactgtgtggaccgatgggcttaccagtcttgatcgttacaaagggcgatgctacggccttgaacctgttgctggggaagaaaatcaatatattgcttatgtagcttatcccttagacctttttgaagaaggttctgttactaacatgtttacttccattgtcggtaatgtatttgggttcaaggccctgcgtgctctacgtctggaggatttgcgaatccctactgcttatattaaaa…		MN239100.1	Glycine max cultivar Cuc Bong 1 ribulose-1,5-bisphosphate carboxylase/oxygenase large subunit (rbcL)	100	99.78	Fabaceae	Glycine	max	soybean	legume
NM03_P1	rbcLa-rev	2020-06-25	Ae. vexans	Brandon-B	2021	acaactgtgtggaccgatgggcttaccagtcttgatcgttacaaagggcgatgctacggccttgaacctgttgctggggaagaaaatcaatatattgcttatgtagcttatcccttagacctttttgaagaaggttctgttactaacatgtttacttccattgtcggtaatgtatttgggttcaaggccctgcgtgctctacgtctggaggatttgcgaatccctactgcttatattaaaactttccaaggtccgcctcatggcatccaagttgagagagataaattgaacaagtatggtcgtcccctattaggatgtactattaaacctaaattggggttatccgctaagaattatggtagagctgtttatgaatgtcttcgcggtggacttgatt		KP827665.1	Glycine max isolate GBVN6648 ribulose-1,5-bisphosphate carboxylase/oxygenase large subunit (rbcL)	100	100	Fabaceae	Glycine	max	soybean	legume
NM34_P1	rbcLr506	2020-06-25	Ae. vexans	Brandon-B	2021	ttgacttattatactcctgattatgaaaccaaggatactgatatcttggcagcattccgagtcactcctcaacctggagttccacctgaggaagcgggggccgcggtagctgctgaatcctctactggtacatggacaaccgtgtggactgatgggcttaccagccttgatcgttacaaaggacgctgctatcacatcgagcccgttgctggagaagaaaatcaatatattgcttatgtagcttaccctttagatctttttgaagaaggttccgttactaatatgtttacttccatcgtgggtaatgtatttgggttcaaagcccttcgcgctctgcgtctcgaggatttgcgaatccctactgcttatgttaaaacgttccaaggcccgccacatggc…		MK661079.1	Pelargonium peltatum voucher Mao-Lun Weng G1062 ribulose-1,5-bisphosphate carboxylase/oxygenase large subunit (rbcL)	99	100	Geraniaceae	Pelargonium	peltatum	Ivy geranium	ornamental
NM35_P1	rbcLr506	2020-06-25	Ae. vexans	Brandon-B	2021	ctgactatgaaaccaaagatactgatatcttggcagcattccgagtaactcctcaaccaggagttccgcctgaagaagcaggtgccgcggtagccgccgaatcttctactggtacatggacaactgtgtggaccgatgggcttaccagtcttgatcgttacaaagggcgatgctacggccttgaacctgttgctggggaagaaaatcaatatattgcttatgtagcttatcccttagacctttttgaagaaggttctgttactaacatgtttacttccattgtcggtaatgtatttgggttcaaggccctgcgtgctctacgtctggaggatttgcgaatccctactgcttatattaaaactttccaaggtccgcctcatggcatccaagttgagagag…		MN239100.1	Glycine max cultivar Cuc Bong 1 ribulose-1,5-bisphosphate carboxylase/oxygenase large subunit (rbcL)	100	100	Fabaceae	Glycine	max	soybean	legume
NM37_P1	rbcLr506	2020-06-25	Ae. vexans	Brandon-B	2021	aattgacttattatactcctgagtaccaaaccaaggatactgatatattggcagcattccgagtaactcctcaacctggagttccacctgaagaagcaggggccgcggtagctgccgaatcttctactggtacatggacaactgtatggaccgatggacttaccagtcttgatcgttacaaagggcgatgctaccgcatcgagcgtgttgttggagaaaaagatcaatatattgcttatgtagcttaccctttagacctttttgaagaaggttccgttaccaatatgcttacttccattgtaggtaacgtatttgggttcaaagccctgcgcgctctacgtctggaagatctgcgaatccctgttgcttatgttaaaactttccaaggcccgcctcatg…		HQ590280.1	Solanum lycopersicum voucher AP471 ribulose-1,5-bisphosphate carboxylase/oxygenase large subunit (rbcL)	100	100	Solanaceae	Solanum	lycopersicum	tomato	Agriculture
NM38_P1	rbcLr506	2020-06-25	Ae. vexans	Brandon-B	2021	ccccggagtatgaaaccaaggatactgatatcttggcagcattccgagtaactcctcagcctggggttcccccggaagaagcaggggctgcagtagctgccgaatcttctactggtacatggacaactgtttggactgatggacttaccagtcttgatcgttacaaaggacgatgctatcacatcgagcctgttgctggggaagacaaccaatggatctgttatgtagcttatccattagacctatttgaagagggttccgttactaacatgtttacttccattgtgggtaacgtatttggtttcaaagccctacgtgctctacgtctggaggatctacgaattcccgttgcttatgcaaaaactttccaaggcccgcctcatggtatccaagttgaaa…		MN206611.1	Poa pratensis voucher NSMK-PI201900100 ribulose 1,5-bisphosphate carboxylase/oxygenase large subunit (rbcL)	100	100	Poaceae	Poa	pratensis	Kentucky bluegrass	grass
NM39_P1	rbcLr506	2020-06-25	Ae. vexans	Brandon-B	2021	attgacttattatactcctgactatcaaaccaaagatactgatatcttggcagcattccgagtaactcctcaacctggagttccgcctgaagaagcaggtgcagcggtagctgcagaatcttccactggtacatggacaactgtgtggaccgatggacttacgagcctcgatcgttataaaggacgctgctacgagatcgagcctgttcctggagaagataatcaatttattgcttatgtagcttatcccttagacctttttgaagaaggttctgttactaacatgtttacctccattgtaggtaatgtatttgggttcaaggccttgcgtgctctacgtctggaagatttgcgaatcccttatgcttatgttaaaactttccaaggtcctcctcacgg…		MT120808.1	Pisum sativum voucher IBSC:L.Duan 2018013 chloroplast, complete genome	99	100	Fabaceae	Pisum	sativum	garden pea	legume
NM40_P1	rbcLr506	2020-06-25	Ae. vexans	Brandon-B	2021	attgacttattatactcctgactatgaaaccaaagatactgatatcttggcagcattccgagtaactcctcaacctggagttccacctgaagaagcgggagccgcggtagctgccgaatcttctactggtacatggaccactgtgtggaccgatggacttaccagtcttgatcgttacaaagggcgctgctacggaatcgagcccgttgctggagaagaaaatcaatttatcgcttatgtagcttacccattagacctttttgaagaaggttctgttactaacatgtttacttctattgtaggtaatgtatttgggttcaaagccctgcgcgctctacgtctggaagatctgcgaattcctgttgcttatgttaaaactttccaaggaccgcctcatgg…		MK060095.1	Daucus carota voucher Piwczynski & Puchalka KEIB_AP_00347 ribulose-1,5-bisphosphate carboxylase/oxygenase large subunit (rbcL)	100	100	Apiaceae	Daucus	carota	wild carrot	Agriculture
NM41_P1	rbcLr506	2020-06-25	Ae. vexans	Brandon-B	2021	attaacttattatactcctgaatatcagaccaaggatacagatatcttggcagcattccgagtaactcctcaacccggggtgccacctgaagaagcgggagcagcagtagctgctgaatcttccaccggtacatggaccactgtttggaccgatggacttactagtctcgatcgttacaaggggcgatgctatgatatcgagcccgttcctggagaggagactcaatttattgcctatgtagcttaccccttagaccttttcgaagaaggttctgttactaacttgttcacttccattgtaggtaatgtatttggattcaaggccctacgggctctacgtttggaagatttgcggattccccctgcttattccaaaacttttcagggtccacctcatgg…		JQ512589.1	Pinus rigida isolate PDBK2009-0175 ribulose-1,5-bisphosphate carboxylase/oxygenase large subunit (rbcL)	100	99.77	Pinaceae	Pinus	rigida	Pitch pine	tree
NM42_P1	rbcLr506	2020-06-25	Ae. vexans	Brandon-B	2021	attgaattattatactcctgactacgaagtcaaagatactgatatcttggcagcattccgagtaactcctcaacctggagttccgcccgaagaagcaggggctgcggtagctgccgaatcttctactggtacatggacaactgtgtggactgatggacttaccagtcttgatcgttacaaagggcgatgctaccacatcgaggccgttgttggggaggaaaatcaatatattgcttatgtagcttatcctttagacctttttgaagaaggttctgttactaacatgtttacttccattgtgggtaatgtatttggtttcaaagccttacgagctctacgtctggaggatctgcgaattcccacttcttattccaaaactttccaaggcccgcctcacgg…		NC_042874.1	Musa ornata plastid, complete genome	100	100	Musaceae	Musa	ornata	flowering banana	ornamental
NM43_P1	rbcLr506	2020-06-25	Ae. vexans	Brandon-B	2021	aattgacttattatactcctgactatgaaaccaaagatactgatatcttggcagcattccgagtaactcctcaaccaggagttccgcctgaagaagcaggtgccgcggtagccgccgaatcttctactggtacatggacaactgtgtggaccgatgggcttaccagtcttgatcgttacaaagggcgatgctacggccttgaacctgttgctggggaagaaaatcaatatattgcttatgtagcttatcccttagacctttttgaagaaggttctgttactaacatgtttacttccattgtcggtaatgtatttgggttcaaggccctgcgtgctctacgtctggaggatttgcgaatccctactgcttatattaaaactttccaaggtccgcctcatg…		MN239100.1	Glycine max cultivar Cuc Bong 1 ribulose-1,5-bisphosphate carboxylase/oxygenase large subunit (rbcL)	100	100	Fabaceae	Glycine	max	soybean	legume
NM44_P1	rbcLr506	2020-06-25	Ae. vexans	Brandon-B	2021	aaccaaggatactgatatattggcagcattccgagtaactcctcaacctggagttccacctgaagaagcaggggccgcggtagctgccgaatcttctactggtacatggacaactgtatggaccgatggacttaccagtcttgatcgttacaaagggcgatgctaccgcatcgagcgtgttgttggagaaaaagatcaatatattgcttatgtagcttaccctttagacctttttgaagaaggttccgttaccaacatgtttacttccattgtaggtaatgtatttgggttcaaagccctgcgcgctctacgtctggaagatctgcgagtccctactgcttatattaaaactttccaaggtccgcctcatgggatccaagttgaaagagataaattgaa…		MN167250.1	Capsicum annuum voucher 200505109 ribulose-1,5-bisphosphate carboxylase/oxygenase large subunit (rbcL)	100	99.76	Solanaceae	Capsicum	annuum	Bell pepper	Agriculture
NM16_P1	rbcLr506	2020-06-14	Ae. vexans	Brandon-C	2021	aaattgaattattatactcctgactacgaagtcaaagatactgatatcttggcagcattccgagtaactcctcaacctggagttccgcccgaagaagcaggggctgcggtagctgccgaatcttctactggtacatggacaactgtgtggactgatggacttaccagtcttgatcgttacaaagggcgatgctaccacatcgaggccgttgttggggaggaaaatcaatatattgcttatgtagcttatcctttagacctttttgaagaaggttctgttactaacatgtttacttccattgtgggtaatgtatttggtttcaaagccttacgagctctacgtctggaggatctgcgaattcccacttcttattccaaaactttccaaggcccgcctcac…		NC_042874.1	Musa ornata plastid, complete genome	100	100	Musaceae	Musa	ornata	flowering banana	ornamental
NM48_P1	rbcLr506	2020-07-23	Ae. vexans	Brandon-C	2021	attgacttattatactcctgaatatcaaaccaaagatactgatatcttggcagcgttccgagtaagccctcaacctggagttccgcctgaggaagcaggggcagcagtagctgctgaatcttctactggtacatggacaactgtgtggaccgatgggcttactagtcttgatcgttacaaaggacgatgctaccacatcgagccagttgctggagaagaaaatcaatttattgcttatgtagcttaccccttagacctttttgaagaaggttctgttactaacatgtttacttccattgtgggtaatgtatttggattcaaggccctgcgcgctctacgtctggaggatttgcgaatccctcctgcttattctaaaactttccaaggcccgcctcatgg…		MK526028.1	Juglans nigra ribulose-1,5-bisphosphate carboxylase/oxygenase large subunit (rbcL)	100	99.77	Juglandaceae	Juglans	nigra	black walnut	tree
NM49_P1	rbcLr506	2020-07-23	Ae. vexans	Brandon-C	2021	aattgaattattatactcctgactacgaagtcaaagatactgatatcttggcagcattccgagtaactcctcaacctggagttccgcccgaagaagcaggggctgcggtagctgccgaatcttctactggtacatggacaactgtgtggactgatggacttaccagtcttgatcgttacaaagggcgatgctaccacatcgaggccgttgttggggaggaaaatcaatatattgcttatgtagcttatcctttagacctttttgaagaaggttctgttactaacatgtttacttccattgtgggtaatgtatttggtttcaaagccttacgagctctacgtctggaggatctgcgaattcccacttcttattccaaaactttccaaggcccgcctcacg…		NC_042874.1	Musa ornata plastid, complete genome	100	100	Musaceae	Musa	ornata	flowering banana	ornamental
NM50_P1	rbcLr506	2020-07-23	Ae. vexans	Brandon-C	2021	attgacttactacaccccggagtatgaaaccaaggatactgatatcttggcagcattccgagtaactcctcagcctggggttcccccggaagaagcaggggctgcagtagctgccgaatcttctactggtacatggacaactgtttggactgatggacttaccagtcttgatcgttacaaaggacgatgctatcacatcgagcctgctgctggggaagacaaccaatggatctgttatgtagcttatccattagacctatttgaagagggttccgttactaacatgtttacttccatcgtgggtaacgtatttggtttcaaagccctacgtgctctacgtctggaggatctacgaattcccgttgcttatgcaaaaactttccaaggcccgcctcatgg…		MN206611.1	Poa pratensis voucher NSMK-PI201900100 ribulose 1,5-bisphosphate carboxylase/oxygenase large subunit (rbcL)	100	99.54	Poaceae	Poa	pratensis	Kentucky bluegrass	grass
NM53_P1	rbcLr506	2020-07-13	Ae. vexans	Brandon-C	2021	attgacttattatactcctgactatgaaaccaaagatactgatatcttggcagcattccgagtaactcctcaaccaggagttccgcctgaagaagcaggtgccgcggtagccgccgaatcttctactggtacatggacaactgtgtggaccgatgggcttaccagtcttgatcgttacaaagggcgatgctaccgccttgaacctgttgctggggaagaaaatcaatatattgcttatgtagcttatcccttagacctttttgaagaaggttctgttactaacatgtttacttccattgtcggtaatgtatttgggttcaaggccctgcgtgctctacgtctggaggatttgcgaatccctactgcttatattaaaactttccaaggtccgcctcatgg…		MN239100.1	Glycine max cultivar Cuc Bong 1 ribulose-1,5-bisphosphate carboxylase/oxygenase large subunit (rbcL)	100	99.54	Fabaceae	Glycine	max	soybean	legume
NM58_P1	rbcLr506	2020-07-27	Ae. vexans	Brandon-C	2021	ttgacttactacaccccagagtatgaaactaaggatactgatatcttggcagcattccgagtaagtcctcagcctggggttccgcccgaagaagcaggggctgcagtagctgccgaatcttctactggtacatggacaactgtttggactgatggacttaccagtcttgatcgttacaaaggacgatgctatcacatcgagcctgttgctggggaagacagccaatggatctgttatgtagcttatccattagacctatttgaagagggttccgttactaacatgtttacttccattgtaggtaacgtatttggtttcaaagccctacgtgctctacgtttggaggatctacgaattccccctacttattcaaaaactttccaaggcccgcctcatggt…		NC_046698.1	Triticum zhukovskyi isolate CN036212 chloroplast, complete genome	100	100	Poaceae	Triticum	zhukovskyi	wheat	grass
NM59_P1	rbcLr506	2020-08-08	Cx. tarsalis	Brandon-C	2020	ccccggagtatgaaaccaaggatactgatatcttggcagcattccgagtaactcctcagcctggggttcccccggaagaagcaggggctgcagtagctgccgaatcttctactggtacatggacaactgtttggactgatggacttaccagtcttgatcgttacaaaggacgatgctatcacatcgagcctgttgctggggaagacaaccaatggatctgttatgtagcttatccattagacctatttgaagagggttccgttactaacatgtttacttccattgtgggtaacgtatttggtttcaaagccctacgtgctctacgtctggaggatctacgaattcccgttgcttatgcaaaaactttccaaggcccgcctcatggtatccaagttgaaa…		MN206611.1	Poa pratensis voucher NSMK-PI201900100 ribulose 1,5-bisphosphate carboxylase/oxygenase large subunit (rbcL)	100	100	Poaceae	Poa	pratensis	Kentucky bluegrass	grass
NM62_P1	rbcLr506	2020-07-19	Ae. trivittatus	Brandon-C	2020	tatgaaaccaaggatactgatattttggcagcatttcgagtaactcctcaacctggagttccccctgaagaagcaggggccgcagtagctgccgaatcttctactggtacatggacaactgtgtggaccgatggacttaccagccttgatcgttacaaagggcgatgctatcgaattgagcctgttcctggagaagaaagtcaatttatcgcttatgtagcttacccattagacctttttgaagaaggttccgttactaacatgtttacttccattgtaggtaatgtatttgggttcaaagccctgcgtgctctacgtctggaagatttgcgaatccctgttgcttatgttaaaactttccaaggcccgcctcacggcatccaagttgaaagagataaa…		MN601479.1	Taraxacum officinale ribulose 1,5-bisphosphate carboxylaseoxygenase large subunit (rbcL)	100	100	Asteraceae	Taraxacum	officinale	common dandelion	ornamental
NM46_P1	rbcLr506	2020-06-28	Ae. vexans	Carberry	2021	attgacttattatactcctgactatgaaaccaaagatactgatatcttggcagcattccgagtaactcctcaacctggagttccgcctgaagaagcaggggccgcggtagccgccgaatcttctactggtacatggacaactgtgtggaccgatggacttaccagtcttgatcgttacaaagggcgatgctacggactcgaacctgttgctggagaagaaaatcaatatattgcttatgtagcttaccccttagacctttttgaagaaggttctgttactaacatgtttacttccattgtaggtaatgtatttgggttcaaagccctgcgtgctctacgtctggaagatttgcgaatccctactgcttatattaaaactttccaaggtccgcctcatgg…		MN239100.1	Glycine max cultivar Cuc Bong 1 ribulose-1,5-bisphosphate carboxylase/oxygenase large subunit (rbcL)	100	97.72	Fabaceae	Glycine	max	soybean	legume
NM12_P1	rbcLa-rev	2020-06-07	Ae. vexans	Cypress River	2021	attgacttactacaccccggagtatgaaaccaaggatactgatatcttggcagcattccgagtaactcctcagcctggggttcccccggaagaagcaggggctgcagtagctgccgaatcttctactggtacatggacaactgtttggactgatggacttaccagtcttgatcgttacaaaggacgatgctatcacatcgagcctgttgctggggaagacaaccaatggatctgttatgtagcttatccattagacctatttgaagagggttccgttactaacatgtttacttccattgtgggtaacgtatttggtttcaaagccctacgtgctctacgtctggaggatctacgaattcccgttgcttatgcaaaaactttccaaggcccgcctcatgg…		MN206611.1	Poa pratensis voucher NSMK-PI201900100 ribulose 1,5-bisphosphate carboxylase/oxygenase large subunit (rbcL)	100	100	Poaceae	Poa	pratensis	Kentucky bluegrass	grass
NM15_P1	rbcLr506	2020-06-08	Cq. perturbans	Cypress River	2021	ctggtgttaaagattataaattgacttactacaccccggagtatgaaaccaaggatactgatatcttggcagca ttccgagtaactcctcagcctggggttcccccggaagaagcaggggctgcagtagctgccgaatcttcta ctggtacatggacaactgtttggactgatggacttaccagtcttgatcgttacaaaggacgatgctatca catcgagcctgttgctggggaagacaaccaatggatctgttatgtagcttatccattaga cctatttgaagagggttccgttactaacatgtttacttccattgtgggtaacgtatttgg tttcaaagccctacgtgctctacgtctggaggatctacgaattcccgttgcttatgcaaa…		MN206611.1	Poa pratensis voucher NSMK-PI201900100 ribulose 1,5-bisphosphate carboxylase/oxygenase large subunit (rbcL)	100	100	Poaceae	Poa	pratensis	Kentucky bluegrass	grass
NM60_P1	rbcLr506	2020-08-01	Ae. vexans	Cypress River	2020	ttgacttactacaccccggagtatgaaaccaaggatactgatatcttggcagcattccgagcaactcctcagcctggggttcccccggaagaagcaggggctgcagtagctgccgaatcttctactggtacatggacaactgtttggactgatggacttaccagtcttgatcgttacaaaggacgatgctatcacatcgagcctgttgctggggaagacaaccaatggatctgttatgtagcttatccattagacctatttgaagagggttccgttactaacatgtttacttccattgtgggtaacgtatttggtttcaaagccctacgtgctctacgtctggaggatctacgaattcccgttgcttatgcaaaaactttccaaggcccgccttatggt…		MN206611.1	Poa pratensis voucher NSMK-PI201900100 ribulose 1,5-bisphosphate carboxylase/oxygenase large subunit (rbcL)	100	99.54	Poaceae	Poa	pratensis	Kentucky bluegrass	grass
NM66_P1	rbcLr506	2020-07-23	Cq. perturbans	Cypress River	2021	cttggcagcattccgagtaactcctcaacctggagttccacctgaagaagcaggggctgcagtagctgccgaatcttctactggtacatggacaactgtgtggaccgatggacttaccagccttgatcgttacaaaggacgatgctatcacatcgagcctgttcctggagaagaaactcaatttattgcttatgtagcttatccattagacctttttgaagaa		MG224133.1	Nephrophyllidium crista-galli voucher CCDB-24905-C07 ribulose-1,5-bisphosphate carboxylase/oxygenase large subunit (rbcL)	100	97.76	Menyanthaceae	Nephrophyllidium	crista-galli	deer cabbage	wetland
NM63_P1	rbcLr506	2020-08-18	Ae. vexans	Killarney	2020	tactgatatcttggcagcattccgagtaagtcctcaacctggagttccacctgaagaagcaggggctgccgtagctgccgaatcttctactggtacatggacaactgtatggaccgatggacttaccaatcttgatcgttacaaaggacgatgctaccacatcgagcccgttgctggagaagaaaatcaatatatttgttatgtagcgtatcccttagacctttttgaagaaggttctgttactaacatgtttacttccattgtgggtaacgtatttgggttcaaagccctgcgtgctctacgtttggaagatttgcgaatccctgttgcttatatcaaaactttccaaggcccgcctcacggtatccaggttgaaagagataaattgaacaagtatg		MK525735.1	Dysphania ambrosioides ribulose-1,5-bisphosphate carboxylase/oxygenase large subunit (rbcL)	100	98.49	Amaranthaceae	Dysphania	ambrosioides	Jesuit's tea	ornamental
NM14_P1	rbcLr590	2020-07-20	Cx. tarsalis	Shoal Lake	2021	tgatatcttggcagcattccgagtaagtcctcagcctggggttccgcccgaaaaagcaggggctgcagtagctgccgaatcttctactggtacatggacaactgtttggactgatggacttaccaatcttgatcgttacaaaggacgatgctatcacatcgagcctgttgctggggaaaacaaccaatggatctgttatgtagcttatccattaaacctatttgaagagggttccgttactaacatgtttacttccattgtaggtaacgtatttggtttcaaagccctacgtgctctacgtttggaggatctacgaattccccctaTttattcaaaaactttccaaggcccgcctcatggtatccaagttgaaagagataagttgaacaagtatggtcg…		OM223035.1	Aegilops ventricosa isolate W-121 ribulose-1,5-bisphosphate carboxylase/oxygenase large subunit (rbcL)	100	99.41	Poaceae	Aegilops	ventricosa	goatgrass	grass
NM19_P1	rbcLr506	2020-06-15	Ae. dorsalis	Shoal Lake	2021	aattgacttattatactcctgactatgaaaccaaagatactgatatcttggcagcattccgagtaactcctcaaccaggagttccgcctgaagaagcaggtgccgcggtagccgccgaatcttctactggtacatggacaactgtgtggaccgatgggcttaccagtcttgatcgttacaaagggcgatgctacggccttgaacctgttgctggggaagaaaatcaatatattgcttatgtagcttatcccttagacctttttgaagaaggttctgttactaacatgtttacttccattgtcggtaatgtatttgggttcaaggccctgcgtgctctacgtctggaggatttgcgaatccctactgcttatattaaaactttccaaggtccgcctcatg…		MN239100.1	Glycine max cultivar Cuc Bong 1 ribulose-1,5-bisphosphate carboxylase/oxygenase large subunit (rbcL)	100	99.78	Fabaceae	Glycine	max	soybean	legume
NM54_P1	rbcLr506	2020-07-23	Ae. vexans	Shoal Lake	2021	ttgacttactacaccccagagtatgaaactaaggatactgatatcttggcagcattccgagtaagtcctcagcctggggttccgcccgaagaagcaggggctgcagtagctgccgaatcttctactggtacatggacaactgtttggactgatggacttaccagtcttgatcgttacaaaggacgatgctatcacatcgagcctgttcctggggaagacaaccaatttatctgttatgtagcttatccattagacctatttgaagagggttccgttactaacatgtttacttccattgtgggtaacgtatttggtttcaaagccctacgtgctctacgtttggaggatctacgaattccccctacttattcaaaaactttccaaggcccgcctcatggt…		OQ772758.1	[Elymus] breviaristatus isolate Qamdo9-10 ribulose-1,5-bisphosphate carboxylase/oxygenase large subunit (rbcL)	100	100	Poaceae	Elymus	glaucus var. breviaristatus	blue wild rye	grass
PCR3_P1	rbcLr506	2020-07-19	Ae. vexans	Shoal Lake	2021	aaccaaagatactgatatcttggcagcattccgagtaactcctcaaccaggagttccgcctgaagaagcaggtgccgcggtagccgccgaatcttctactggtacatggacaactgtgtggaccgatgggcttaccagtcttgatcgttacaaagggcgatgctacggccttgaacctgttgctggggaagaaaatcaatatattgcttatgtagcttatcccttagacctttttgaagaaggttctgttactaacatgtttacttccattgtcggtaatgtatttgggttcaaggccctgcgtgctctacgtctggaggatttgcgaatccctactgcttatattaaaactttccaaggtccgcctcatggcatccaagttgagagagataaattgaa…		MN239100.1	Glycine max cultivar Cuc Bong 1 ribulose-1,5-bisphosphate carboxylase/oxygenase large subunit (rbcL)	100	100	Fabaceae	Glycine	max	soybean	legume
PCR6_P1	rbcLr506	2020-07-23	Ae. vexans	Shoal Lake	2021	ccgaggagcgctggtgttaagatacagattaacttattatactcctgaatatcagaccaaagatacagatatcttggcagcattccgagtaactcctcaacccggggtgccacctgaagaagcgggagcagcagtagctgctgaatcttccaccggtacatggaccactgtttggaccgatggacttactagtctcgatcgttacaaggggcgatgctatgacatcgagcccgttcctggagaggagactcaatttattgcctatgtagcttaccccttagaccttttcgaagaaggttctgttactaacttgttcacttccattgtaggtaatgtatttggattcaaggccttacgggctctacgtttggaagatttgcggattcccccttcttattc…		MW551886.1	Pinus tabuliformis isolate 84 chloroplast, complete genome	96	99.35	Pinaceae	Pinus	tabuliformis	Manchurian red pine	tree
PCR7_P1	rbcLr506	2020-07-13	Ae. vexans	Shoal Lake	2021	aagtgagaacatggggtcccatttaattgatttattatactcctgactatgaaacaaagatactgatatcttggcagcattccgagtaactcctcaaccaggagttccgcctgaagaagcaggtgccgcggtagccgccgaatcttctactggtacatggacaactgtgtggaccgatgggcttaccagtcttgatcgttacaaagggcgatgctacggccttgaacctgttgctggggaagaaaatcaatatattgcttatgtagcttatcccttagacctttttgaagaaggttctgttactaacatgtttacttccattgtcggtaatgtatttgggttcaaggccctgcgtgctctacgtctggaggatttgcgaatccctactgcttatattaa…		MN239100.1	Glycine max cultivar Cuc Bong 1 ribulose-1,5-bisphosphate carboxylase/oxygenase large subunit (rbcL)	94	99.55	Fabaceae	Glycine	max	soybean	legume
NM45_P1	rbcLr506	2020-06-28	Ae. vexans	Souris	2021	cagcattccgagtaactcctcaacctggagttccacctgaagaagcaggggccgcggtagctgccgaatcttctactggtacatggacaactgtatggaccgatggacttaccagtcttgatcgttacaaagggcgatgctaccgcatcgagcgcgttgttggagaaaaaaatcaatatattgcttatgtagcttaccctttagacctttttgaagaaggttccgttaccaatatgtttacttccattgt		MH722375.1	Solanum lycopersicum voucher WP001 ribulose-1,5-bisphosphate carboxylase/oxygenase large subunit (rbcL)	100	99.6	Solanaceae	Solanum	lycopersicum	tomato	Agriculture
NM72_P1	rbcLr506	2020-07-30	Ae. vexans	Souris	2021	tccgagtaactcctcaacctggagttccacctgaagaagcaggggccgcgatagctgccgaatcttctactggtacatggacaactgtatggaccgatggacttaccagtcttgatcgttacaaagggcgatgctaccgcatcgagcgcgttgttggagaaaaaaatcaatatattgcttatgtagcttaccctttagacctttttga		MH722375.1	Solanum lycopersicum voucher WP001 ribulose-1,5-bisphosphate carboxylase/oxygenase large subunit (rbcL)	100	98.6	Solanaceae	Solanum	lycopersicum	tomato	Agriculture
PCR8_P1	rbcLr506	2020-07-23	Ae. vexans	Souris	2021	gatgatcagctggtgtatgattataaattgacttatatactcctgactatgaaacaaagatactgatatcttggcagcattccgagtaactcctcaaccaggagttccgcctgaagaagcaggtgccgcggtagccgccgaatcttctactggtacatggacaactgtgtggaccgatgggcttaccagtcttgatcgttacaaagggcgatgctacggccttgaacctgttgctggggaagaaaatcaatatattgcttatgtagcttatcccttagacctttttgaagaaggttctgttactaacatgtttacttccattgtcggtaatgtatttgggttcaaggccctgcgtgctctacgtctggaggatttgcgaatccctactgcttatattaa…		MN167256.1	Glycine max voucher ERM-BF410-ak ribulose-1,5-bisphosphate carboxylase/oxygenase large subunit (rbcL)	98	98.93	Fabaceae	Glycine	max	soybean	legume
NM76_P1	rbcLr506	2020-07-23	Ae. vexans	Steinbach	2020	aattgacttactacaccccggagtatgaaaccaaggatactgatatcttggcagcattccgagtaactcctcagcctggggttcccccggaagaagcaggggctgcagtagctgccgaatcttctactggtacatggacaactgtttggactgatggacttaccagtcttgatcgttacaaaggacgatgctatcacatcgagcctgttgctggggaagacaaccaatggatctgttatgtagcttatccattagacctatttgaagagggttccgttactaacatgtttacttccattgtgggtaacgtatttggtttcaaagccctacgtgctctacgtctggaggatctacgaattcccgttgcttatgcaaaaactttccaaggcccgcctcatg…		MN206611.1	Poa pratensis voucher NSMK-PI201900100 ribulose 1,5-bisphosphate carboxylase/oxygenase large subunit (rbcL)	100	100	Poaceae	Poa	pratensis	Kentucky bluegrass	grass
NM77_P1	rbcLr506	2020-07-23	Ae. vexans	Steinbach	2020	agagtatgaaactaaggatactgatatcttggcagcattccgagtaagtcctcagcctggggttccgcccgaagaagcaggggctgcagtagctgccgaatcttctactggtacatggacaactgtttggactgatggacttaccagtcttgatcgttacaaaggacgatgctatcacatcgagcctgttcctggggaagacaaccaatttatctgttatgtagcttatccattagacctatttgaagagggttccgttactaacatgtttacttccattgtgggtaacgtatttggtttcaaagccctacgtgctctacgtttggaggatctacgaattccccctacttattcaaaaactttccaaggcccgcctcatggtatccaagttgaaagaga…		OQ772758.1	[Elymus] breviaristatus isolate Qamdo9-10 ribulose-1,5-bisphosphate carboxylase/oxygenase large subunit (rbcL)	100	100	Poaceae	Elymus	glaucus var. breviaristatus	blue wild rye	grass
NM01_P1	rbcLa-rev	2020-06-21	Ae. punctor/asberratus	Virden	2021	aggatactgatatcttggcagcatttcgagtaactcctcaacctggagttccacctgaagaagcaggggccgcagtagctgccgaatcttctactggtacatggacaactgtgtggactgatggacttaccagccttgatcgttacaaagggcgatgctatcgaatcgagcctgttcctggagaagaaagtcaatttattgcttatgtagcttacccattagacctttttgaagaaggttctgttactaacatgtttacttccattgtaggtaatgtatttgggttcaaagccctgcgtgctctacg		MG224697.1	Cirsium arvense voucher NTW745 ribulose-1,5-bisphosphate carboxylase/oxygenase large subunit (rbcL)	100	99.02	Asteraceae	Cirsium	arvense	Creeping Thistle	ornamental
NM04_P1	rbcLa-rev	2020-07-05	Ae. vexans	Virden	2021	atatcttggcagcattccgagtaactcctcaacctggagttccgcctgaagaagcaggggctgcggtagccgccgaatcttctactggtacatggacaactgtgtggactgatggacttaccagtcttgatcgttacaaagggcgatgctaccgccttgaagctgttgctggggaagaaaatcaatatattgcttatgtagcttatcccttagacctttttgaagaaggttctgttactaacatgtttacttccattgtgggtaatgtatttgggttcaaagc		MN239100.1	Glycine max cultivar Cuc Bong 1 ribulose-1,5-bisphosphate carboxylase/oxygenase large subunit (rbcL)	98	97.14	Fabaceae	Glycine	max	soybean	legume
NM20_P1	rbcLr506	2020-06-21	Ae. punctor/asberratus	Virden	2021	attgacttattatactcctgactatgaaaccaaagatactgatatcttggcagcattccgagtaactcctcaaccaggagttccgcctgaagaagcaggtgccgcggtagccgccgaatcttctactggtacatggacaactgtgtggaccgatgggcttaccagtcttgatcgttacaaagggcgatgctacggccttgaacctgttgctggggaagaaaatcaatatattgcttatgtagcttatcccttagacctttttgaagaaggttctgttactaacatgtttacttccattgtcggtaatgtatttgggttcaaggccctgcgtgctctacgtctggaggatttgcgaatccctactgcttatattaaaactttccaaggtccgcctcatgg…		MN239100.1	Glycine max cultivar Cuc Bong 1 ribulose-1,5-bisphosphate carboxylase/oxygenase large subunit (rbcL)	100	100	Fabaceae	Glycine	max	soybean	legume
NM47_P1	rbcLr506	2020-07-05	Ae. vexans	Virden	2021	ccccggagtatgaaaccaaggatactgatatcttggcagcattccgagtaactcctcagcctggggttcccccggaagaagcaggggctgcagtagctgccgaatcttctactggtacatggacaactgtttggactgatggacttaccagtcttgatcgttacaaaggacgatgctatcacatcgagcctgttgctggggaagacaaccaatggatctgttatgtagcttatccattagacctatttgaagagggttccgttactaacatgtttacttccattgtgggtaacgtatttggtttcaaagccctacgtgctctacgtctggaggatctacgaattcccgttgcttatgcaaaaactttccaaggcccgcctcatggtatccaagttgaaa…		MN206611.1	Poa pratensis voucher NSMK-PI201900100 ribulose 1,5-bisphosphate carboxylase/oxygenase large subunit (rbcL)	100	100	Poaceae	Poa	pratensis	Kentucky bluegrass	grass
NM55_P1	rbcLr506	2020-07-19	Ae. vexans	Virden	2021	tactcctgactacgaagtcaaagatactgatatcttggcagcattccgagtaactcctcaacctggagttccgcccgaagaagcaggggctgcggtagctgccgaatcttctactggtacatggacaactgtgtggactgatggacttaccagtcttgatcgttacaaagggcgatgctaccacatcgaggccgttgttggggaggaaaatcaatatattgcttatgtagcttatcctttagacctttttgaagaaggttctgttactaacatgtttacttccattgtgggtaatgtatttggtttcaaagccttacgagctctacgtctggaggatctgcgaattcccacttcttattccaaaactttccaaggcccgcctcacggcattcaggttga…		MG437766.1	Musa rosea voucher Asmussen 101(C) ribulose-1,5-bisphosphate carboxylase/oxygenase (rbcL)	100	100	Musaceae	Musa	rosea	banana plant	ornamental
NM56_P1	rbcLr506	2020-07-20	Cq. perturbans	Virden	2021	aaactaaggatactgatatcttggcagcattccgagtaagtcctcagcctggggttccgcccgaagaagcaggggctgcagtagctgccgaatcttctactggtacatggacaactgtttggactgatggacttaccagtcttgatcgttacaaaggacgatgctatcacatcgagcctgttgctggggaagacaaccaatggatctgttatgtagcttatccattagacctatttgaagagggttccgttactaacatgtttacttccattgtaggtaacgtatttggtttcaaagccctacgtgctctacgtttggaggatctacgaattccccctacttattcaaaaactttccaaggcccgcctcatggtatccaagttgaaagagataagttga…		OM223035.1	Aegilops ventricosa isolate W-121 ribulose-1,5-bisphosphate carboxylase/oxygenase large subunit (rbcL)	100	100	Poaceae	Aegilops	ventricosa	goatgrass	grass
PCR5_P1	rbcLr506	2020-07-05	Ae. vexans	Virden	2021	gcggtacgtggtgtaagagacaattgacttattatactcctgactaccaagccaaggatactgatatcttggcagcattccgagtaactcctcaacctggagttccgcctgaagaagcaggggccgcggtagctgccgaatcttctactggtacatggacaactgtgtggaccgatggacttaccagtcttgatcgttacaaagggcgatgctaccgcatcgagcgtgttgttggagaaaaaaatcaatatattgcttatgtagcttaccctttagacctttttgaagaaggttccgttaccaatatgcttacttccattgtgggtaacgtatttgggttcaaagccctgcgagctctacgtctggaagatctgcgaatccccgctgcttatgccaaaa…		HQ590280.1	Solanum lycopersicum voucher AP471 ribulose-1,5-bisphosphate carboxylase/oxygenase large subunit (rbcL)	97	96.54	Solanaceae	Solanum	lycopersicum	tomato	Agriculture
PZ2	rbcLr506	2020-07-22	Ae. punctor/asberratus	West St. Paul	2020		agggctttgaacccaaatacattacccacaatggaagtaaacatgttagtaaccgaaccttcttcaaaaaggtctaaagggtaagctacataagcaataaattgattttcttctcctggaacgggctcgatgtggtagcatcgtcctttgtaacgatcaaggctggtaagcccatcggtccacacagttgtccatgtaccaatagaagattcagcagctaccgcagcccctgcttcttcaggtggaactccgggttgaggagttactcggaatgctgccaagatatcagtatccttggtttcatattcaggagtataataagtcaatttatactctt	LR031888.1 (Seq2)	Brassica oleracea HDEM genome, scaffold: Boleracea_scaffold_28	100	99.7	Brassicaceae	Brassica	oleracea	wild cabbage	Agriculture
PZ61	rbcLr506	2020-07-25	Ae. triseriatus	West St. Paul	2020	attgacttactacaccccggagtatgaaccaa ggatactgatatcttggcagcattccgagtaactcctcagcctggagttccccctgaaga agcaggggctgcagtagctgccgaatcttctactggtacatggacaactgtttggactga tggacttaccagtcttgatcgttacaaaggacgatgctatcacatcgagcctgttgctgg agaaaacaaccaatggatctgttatgtagcttatccattagacctatttgaagagggttc cgttactaacatgtttacttccattgtgggtaacgtatttggtttcaaagccctacgtgc tctacgtctggaagatctacgaattcccgttgcttatgcaaaaactttccaaggcccgcc …	ctttgtaacgatcaagactggtaagtccatcagtccaaacagttgtccatgtaccagtagaagattcggcagctactgcagcccctgcttcttccgggggaaccccaggctgaggagttactcggaatgctgccaatatatcagtatccttggtttcatactccggagtgtaataagtcaatttataatctttaacaccagcttgaaatccaacacttgctttagtctctgtt	MH215240.1	Poa palustris chloroplast rbcL gene for Rubisco large subunit	97	97.99	Poaceae	Poa	palustris	fowl bluegrass	grass
PZ64	rbcLa-rev	2020-07-11	Ae. triseriatus	West St. Paul	2020	atgaaaccaaagatactgatatcttggcagcattccgagtaactcctcaacctggagttccgcctgaagaagcaggggccgcggtagccgccgaatcttctactggtacatggacaactgtgtggaccgatggacttaccagtcttgatcgttacaaagggcgatgctacggactcgaacctgttgctggagaagaaaatcaatatattgcttatgtagcttatcccttagacctttttgaagaaggttctgttactaacatgtttacttccattgtcggtaatgtatttgggttcaaagccctgcgtgctctacgtctggaagatttgcgaatccctactgcttatattaaaactttccaaggtccgcctcatggcatccaagttgagagagataaat…	aacccaaatacattaccgacaatggaagtaaacatgttagtaacagaaccttcttcaaaaaggtctaatggataagctacataagcaatatattgattttcttccccaggaacaggtt	MN239100.1 (Seq1)	Glycine max cultivar Cuc Bong 1 ribulose-1,5-bisphosphate carboxylase/oxygenase large subunit (rbcL)	100	98.04	Fabaceae	Glycine	max	soybean	legume
PZ66	rbcLr506	2020-07-11	Ae. triseriatus	West St. Paul	2020	aaagatactgatatcttggcagcattccgagtaactcctcaacccggagtgccacctgaa gaagcaggagccgcagtagctgccgaatcttctactggtacatggaccactgtgtggacc gatggacttaccagtcttgatcgttacaaagggcgatgctacggcctcgaacctgttgct ggagaagaaaatcaatatattgcttatgtagcatatcccttagaccttttcgaagaaggt tctgttactaacttgttcacttccattgtcggtaatgtatttggattcaaggccctgcgg gctctacgtctggaagatttgcgaatccctcctgcttatatcaaaactttccaaggtcca cctcatggcatccaagttgaaagagataaattg…	cttcttcaggcggaactcctggttgaggagttactcggaatgctgccaagatatcagtatctttggtttcatattcaggagtataataagtcaatttataatctttaacaccagctttgaacccaacacttgctttagtctctgttt	MN239100.1 (Seq1)	Glycine max cultivar Cuc Bong 1 ribulose-1,5-bisphosphate carboxylase/oxygenase large subunit (rbcL)	100	94.72	Fabaceae	Glycine	max	soybean	legume
PZ67	rbcLr506	2020-07-11	Ae. triseriatus	West St. Paul	2020	agatactgatatcttggcagcattccgagtaactcctcaaccaggagttccgcctgaagaagcaggtgccgcggtagccgccgaatcttctactggtacatggacaactgtgtggaccgatgggcttaccagtcttgatcgttacaaagggcgatgctacggccttgaacctgttgctggggaagaaaatcaatatattgcttatgtagcttatcccttagacctttttgaagaaggttctgttactaacatgtttacttccattgtcggtaatgtatttgggttcaaggccctgcgtgctctacgtctggaggatttgcgaatccctactgcttatattaaaactttccaaggtccgcctcatggcatccaagttgagagagataaattgaacaagtat	gattcgcaaatcctccagacgtagagcacgcagggccttgaacccaaatacattaccgacaatggaagtaaacatgttagtaacagaaccttcttcaaaaaggtctaagggataagctacataagcaatatattgattttcttccccagcaacaggttcaaggccgtagcatcgccctttgtaacgatcaagactggtaagcccatcggtccacacagttgtccatgtaccagtagaagattcggcggctaccgcggcacctgcttcttcaggcggaactcctggttgaggagttactcggaatgctgccaagatatcagtatctttggtttcatagtcaggagtataataagtcaatttataatctttaacaccagctttgaacccaacacttgcttt…	MN239100.1 (Seq1)	Glycine max cultivar Cuc Bong 1 ribulose-1,5-bisphosphate carboxylase/oxygenase large subunit (rbcL)	100	100	Fabaceae	Glycine	max	soybean	legume
PZ69	rbcLr506	2020-07-31	Ae. vexans	West St. Paul	2020	attgacttattacactcctgaatatgaaaccaaagatactgatatcttggcagcatttcgagtaactcctcaacccggagttccacctgaggaagcaggagctgcggtagctgctgaatcttctactggtacatggacaactgtatggactgacgggcttactagtcttgatcgctacaaaggtcgatgctaccacattgagcctgttgctggagaagaaagtcaatttattgcttatgtagcttaccccttagaccttttcgaagaaggttctgttactaacatgtttacttccattgtgggtaatgtatttgggttcaaggccctgcgcgctctacgtctagaggatttacgaatccctcctgcttatactaaaactttccaaggtccgcctcatgg…	aagttttagtataagcaggagggattcgtaaatcctctagacgtagagcgcgcagggccttgaacccaaatacattacccacaatggaagtaaacatgttagtaacagaaccttcttcgaaaaggtctaaggggtaagctacataagcaataaattgactttcttctccagcaacaggctcaatgtggtagcatcgacctttgtagcgatcaagactagtaagcccgtcagtccatacagttgtccatgtaccagtagaagattcagcagctaccgcagctcctgcttcctcaggtggaactccgggttgaggagttactcgaaatgctgccaagatatcagtatctttggtttcatattcaggagtgtaataagtcaatttataatctttaacaccag…	MH324448.3(Seq1&2)	Ulmus americana chloroplast, complete genome	100	100	Ulmaceae	Ulmus	americana	American elm	tree
PZ70	rbcLr506	2020-07-23	Ae. dorsalis	West St. Paul	2020	gtcaaagatactgatatcttggcagcattccgagtaactcctcaacctggagttccgcccgaagaagcaggggctgcggtagctgccgaatcttctactggtacatggacaactgtgtggactgatggacttaccagtcttgatcgttacaaagggcgatgctaccacatccaggccgttgttggggaggaaaatcaatatattgcttatgtagcttatcctttaaacctttttgaagaaggttctgttactaacatgtttacttccattgtgggtaatgtatttggtttcaaagccttacgagctctacgtctggaggatctgcaaattcccacttcttattcc		MG437766.1	Musa rosea voucher Asmussen 101(C) ribulose-1,5-bisphosphate carboxylase/oxygenase (rbcL)	100	99.13	Musaceae	Musa	rosea	banana plant	ornamental
PZ71	rbcLr506	2020-07-30	A. flavescens	West St. Paul	2020	tactcctgaatatgaaaccaaagatactgatatcttggcagcattccgagtaactcctcaacccggagttccgcctgaagaggcaggggcagaggtagccgcagaatcttctactggtacatggacaactgtgtggactgatggacttaccagtcttgatcgttacaaaggacgatgctaccacatagagagcgttattggggaggaaaatcaatatattgcttatgtagcttatcctttagacctttttgaagaaggctcggttactaacatgtttacttccattgtgggtaatgtatttggtttcaaagccctacgagctctacgtctagaggatttgcgaattcctactgcttattccaaaactttccaaggcccaccccatggcatccaagttga…	cagtaggaattcgcaaatcctctagacgtagagctcgtagggctttgaaaccaaatacattacccacaatggaagtaaacatgttaataaccgagccttcttcaaaaaggtctaaaggataagctacataagcaatatattgattttcctccccaataacgctctctatgtggtagcatcgtcctttgtaacgatcaagactggtaagtccatcagtccacacagttgtccatgtaccagtagaagattctgcggctaccgctgcccctgcctcttcaggcggaactccgggttgaggagttactcggaatgctgccaagatatcagtatctttggtttcatattcaggagtataataattcaatttgtaatctttaacaccggctttgaatccaacac…	MK526691.1(Seq1)	Smilax lasioneura ribulose-1,5-bisphosphate carboxylase/oxygenase large subunit (rbcL)	100	99.76	Smilacaceae	Smilax	lasioneura	Blue Ridge carrionflower	vine
PZ72	rbcLr506	2020-07-14	Ae. dorsalis	West St. Paul	2020		gcagcattccgagtaactcctcaacctggagttccgcccgaagaagcaggggctgcggtagctgccgaatcttctactggtacatggacaactgtgtggactgatggacttaccagtcttgatcgttacaaagggcgatgctaccacatccaggccgttgttggggaggaaaatcaatatattgcttatgtagcttatcctttaaacctttttgaagaaggttctgttactaacatgtttacttccattgtgggtaatgtatttggtttcaaagccttacgagctctacgtctggag	MG437766.1	Musa rosea voucher Asmussen 101(C) ribulose-1,5-bisphosphate carboxylase/oxygenase (rbcL)	100	99.33	Musaceae	Musa	rosea	banana plant	ornamental
PZ73	rbcLr506	2020-07-26	Ae. vexans	West St. Paul	2020	acctgaagaagcaggtagcagcagtagctgccgaatcttctactggtacatggacaactgtttgga ctgatggacttaccagtcttgatcgttacaaaggacgatgctatcgcctcgagcctgttg ctggggaagacaaccaatggatcggttatgtagcttatcccttagacctatttgaagagg gttccgttactaacatgtttacttccattgtgggtaatgtatttgggttcaaagccctgc gtgctctacgtctggaggatctacgaatccccgctgcttatgcaaaaactttccaaggcc	ggtctaatggataagctacata	MG225727.1(Seq1)	Alopecurus myosuroides voucher CCDB-24918-H08 ribulose-1,5-bisphosphate carboxylase/oxygenase large subunit (rbcL)	99	96.07	Poaceae	Alopecurus	myosuroides	Slender foxtail	grass
PZ74	rbcLr506	2020-07-12	Ae. vexans	West St. Paul	2020	gcagcattccgagtaactcctcaaccaggagttccgcctgaagaagcaggtgccgcggtagccgccgaatcttctactggtacatggacaactgtgtggaccgatgggcttaccagtcttgatcgttacaaagggcgatgctaccgccttgaacctgttgctggggaagaaaatcaatatattgcttatgtagcttatcccttagacctttttgaagaaggttctgttactaacatgtttacttccattgtcggtaatgtatttgggttcaaggccctgcgtgctctacgtctggaggatttgcgaatccctactgcttatattaaaactttccaaggtccgcctcatggcatccaagttgagagagataaattgaacaagtatggt	tggaagtaaacatgttagtaacagaaccttcttcaaaaag	MN239100.1 (Seq1)	Glycine max cultivar Cuc Bong 1 ribulose-1,5-bisphosphate carboxylase/oxygenase large subunit (rbcL)	100	99.74	Fabaceae	Glycine	max	soybean	legume
PZ76	rbcLr506	2020-07-31	Ae. dorsalis	West St. Paul	2020	acatactcatgactatgacccca aagatactgatatctggggagcattccgagtcacaccctaacccggagttccccctgaaa aggcaggggcagcggtagccgccaaatcttctactggtacatggacaactgtgtggactg atggacttaccactcttgatcgttacaaaggacgatgctaccacatagagagcgttattg gggaagaaaatcaatatattgcttatgtatcttatcctttagacctttttgaagaaggct cggttactaacatgtttacttccattgtgggtaatgtatttggtttcaaagccctacgag ctctacgtctagaggatttgcgaattcctcctgcttattccaaaactttccaaggcccac cccatggta…	aagctacataagcaatatattgattttcctccccaagaacaggctctatgtggtagcatcgtcctttgtaacgatca	MW890012.1 (Seq1)	Smilax sp. LJ2019061002 chloroplast, complete genome	99	95.72	Smilacaceae	Smilax			vine
PZ77	rbcLa-rev	2020-06-30	Ae. triseriatus	West St. Paul	2020		tataagcagtagggattcgcaaatcctccagacgtagagcacgcagggccttgaacccaaatacattaccgacaatggaagtaaacatgttagtaacagaaccttcttcaaagaggtctaagggataagctacataagcaatatattgattttcttccccagcaacaggttcaaggccgtagcatc	MN239100.1 (Seq2)	Glycine max cultivar Cuc Bong 1 ribulose-1,5-bisphosphate carboxylase/oxygenase large subunit (rbcL)	100	99.46	Fabaceae	Glycine	max	soybean	legume
PZ79	rbcLr506	2020-06-30	Ae. vexans	West St. Paul	2020	ctcctgactatgaaaccaaagatactgatatcttggcagcattccgagtaactcctcaaccaggagttccgcctgaagaagcaggtgccgcggtagccgccgaatcttctactggtacatggacaactgtgtggaccgatgggcttaccagtcttgatcgttacaaagggcgatgctacggccttgaacctgttgctggggaagaaaatcaatatattgcttatgtagcttatcccttagacctttttgaagaaggttctgttactaacatgtttacttccattgtcggtaatgtatttgggttcaaggccctgcgtgctctacgtctggaggatttgcgaatccctactgcttatattaaaactttccaaggtccgcctcatggcatccaagttgaga…	agttttatataagcagtagggattcgcaaatcctccagacgtagagcacgcagggccttgaacccaaatacattaccgacaatggaagtaaacatgttagtaacagaaccttcttcaaaaaggtctaagggataagctacataagcaatatattgattttcttccccagcaacaggttcaaggccgtagcatcgccctttgtaacgatcaagactggtaagcccatcggtccacacagttgtccatgtaccagtagaagattcggcggctaccgcggcacctgcttcttcaggcggaactcctggttgaggagttactcggaatgctgccaagatatcagtatctttggtttcatagtcaggagtataataagtcaatttataatctttaacaccagct…	MN239100.1 (Seq1)	Glycine max cultivar Cuc Bong 1 ribulose-1,5-bisphosphate carboxylase/oxygenase large subunit (rbcL)	100	100	Fabaceae	Glycine	max	soybean	legume
PZ80	rbcLr506	2020-06-30	Ae. dorsalis	West St. Paul	2020	attgacttattatactcctgactatgaaaccaaagatactgatatcttggcagcattccgagtaactcctcaaccaggagttccgcctgaagaagcaggggccgcggtagccgccgaatcttctactggtacatggacaactgtgtggaccgatgggcttaccagtcttgatcgttacaaagggcgatgctacggcctcgaacctgttgctggggaagaaaatcaatatattgcttatgtagcttatcccttagacctttttgaagaaggttctgttactaacatgtttacttccattgtcggtaatgtatttgggttcaaggccctgcgtgctctacgtctggaggatttgcgaatccctactgcttatattaaaactttccaaggtccgcctcatgg…	atcggtccacacagttgtccatgtaccagtagaagattcggcggctaccgcggcacctgcttcttcaggcggaactcctggttgaggagttactcggaatgctgccaaaatatcagtatctttggtttcatactcaggagtataataagtcaatttataatctttaacaccagctttgaacccaacacttgctttagtctctgt	MN239100.1 (Seq1)	Glycine max cultivar Cuc Bong 1 ribulose-1,5-bisphosphate carboxylase/oxygenase large subunit (rbcL)	100	99.54	Fabaceae	Glycine	max	soybean	legume
PZ81	rbcLa-rev	2020-06-30	Ae. dorsalis	West St. Paul	2020	attgacttattatactcctgactatgaaaccaaagatactgatatcttggcagcattccgagtaactcctcaaccaggagttccgcctgaagaagcaggtgccgcggtagccgcctaatcttctactggtacatggacaactgtgtggaccgatgggcttaccagtcttgatcgttacaaagggcgatgctacggccttgaacctgttgctggggaagaaaatcaatatattgcttatgtagcttatcccttagacctttttgaagaaggttctgttactaacatgtttacttccattgtcggtaatgtatttgggttcaaggccctgcgtgctctacgtctggaggatttgcgaatccctactgcttatattaaaactttccaaggtccgcctcatgg…	ttgaacccaaatacattaccgacaatggaagtaaacatgttagtaacagaaccttcttcaaaaaggtctaagggataagctacataagcaatatattgattttcttccccagcaacaggttcaaggccgtagcatcgccctttgtaacgatcaagactggtaagcccatcggtccacacagttgtccatgtaccagtagaagattcggcggctaccgcggcacctgcttcttcaggcggaactcctggttgaggagttactcggaatgctgccaagatatcagtatctttggtttcatagtcaggagtataataaggcaatttataatctttaacac	MN239100.1 (Seq1)	Glycine max cultivar Cuc Bong 1 ribulose-1,5-bisphosphate carboxylase/oxygenase large subunit (rbcL)	100	99.77	Fabaceae	Glycine	max	soybean	legume
PZ82	rbcLa-rev	2020-06-30	Ae. trivittatus	West St. Paul	2020	ttgacttattatactcctgactatgaaaccaaggatactgatattttggcagcatttcgagtaactcctcaacctggagttccgcctgaagaagcaggggccgcagtagctgccgaatcttctactggtacatggacaactgtgtggaccgatggacttacgagccttgatcgttacaaagggcgatgctatggaattgagcctgttcctggagaagaaagtcaatttattgcttatgtagcttacccattagacctttttgaagaaggttctgttactaacatgtttacttccattgtaggtaatgtatttgggttcaaagccctgcgtgctctacgtctggaagatttgcgaatccctgttgcgtatgttaaaactttccaaggtccgcctcacggc…	atacgcaacagggattcgcaaatcttccagacgtagagcacgcagggctttgaacccaaatacattacctacaatggaagtaaacatgttagtaacagaaccttcttcaaaaaggtctaatgggtaagctacataagcaataaattgactttcttctccaggaacaggctcaattccatagcatcgccctttgtaacgatcaaggctcgtaagtccatcggtccacacagttgtccatgtaccagtagaagattcggcagctactgcggcccctgcttcttcaggcggaactccaggttgaggagttactcgaaatgctgccaaaatatcagtatccttggtttcatagtcaggagtataataagtcaatttataatctttaacaccagctttgaatcc…	LC530261.1 (Seq1)	Taraxacum officinale toff1 chloroplast rbcL gene for ribulose-1,5-bisphosphate carboxylase/oxygenase large s	100	100	Asteraceae	Taraxacum	officinale	common dandelion	ornamental
PZ48	rbcLa-rev	2020-07-25	Ae. dorsalis	Winnipeg-A	2020	ttgacttattatactcctgaatacgaaaccaaagatactgatatcttggcagcattccgagtaactcctcaacctggagttcctcctgaagaagcaggggctgcggtagccgcctaatcttctactggtacatggacaactgtgtggaccgatggacttaccagccttgatcgttataaagggcgatgctaccatattgagcccgttcctgga		MK525863.1	Fraxinus americana ribulose-1,5-bisphosphate carboxylase/oxygenase large subunit (rbcL)	100	99.06	Oleaceae	Fraxinus	americana	White ash	tree
PZ50	rbcLa-rev	2020-07-24	Ae. vexans	Winnipeg-A	2020	ttatgtagcttatcccttagacctatttgaagaaggttccgttactaacatgtttacttccattgtgggtaatgtatttgggttcaaagccctgcgtgctctacgtctggagga	aattgacttaataactcctgagtatgaaaccaaagatactgatatcttggcagcattccgagtaactcctcaacctggagttccccctgaagaagcaggggctgcagtagctgccgaatcttctactggtacatggacaactgtgtggactgatggacttaccagtcttgatcgttacaaagggcgatgctatcgcctcgaacctgttgctggggaagacaaccaatgtatcggttatgtagcttatcccttagacctatttgaagaaggttccgttactaacatgtttacttccattgtgggtaatgtatttgggttcaaagccctgcgtgctctacgtctggaggatctacgaattcccactgcttatataaaaactttccaaggcccgcctcatgg…	MG227859.1 (Seq2)	Arrhenatherum elatius voucher RBG 095WP ribulose-1,5-bisphosphate carboxylase/oxygenase large subunit (rbcL)	100	95.01	Poaceae	Arrhenatherum	elatius	Tall Oat Grass	grass
PZ51	rbcLr506	2020-07-19	A. flavescens	Winnipeg-A	2020	aaaatcaatatattgcttatgtagcttatcccttagacctttttgaagaaggttctgttactaacatgtttacttccattgtcggtaatgtatttgggttcaaggccctgcgtgctctacgtctggaggatttgcgaatccctactgcttatattaaaactttccaaggtccgcctcatggcatccaagttgagagagataaattgaacaagtatggt	ctggtaagcccatcggtccacacagttgtccatgtaccagtagaagattctgcggctaccgcggcacctgcttcttcaggcggaactcctggttgaggagttactcggaatgctgccaagatatcagtatctttggtttcatagtcaggagtataataagtcaatttataatctttaacac	MN239100.1 (Seq1)	Glycine max cultivar Cuc Bong 1 ribulose-1,5-bisphosphate carboxylase/oxygenase large subunit (rbcL)	100	100	Fabaceae	Glycine	max	soybean	legume
PZ52	rbcLa-rev	2020-07-19	Ae. dorsalis	Winnipeg-A	2020	ttgacttattatactcctgactatgaaaccaaagatactgatatcttggcagcattccgagtaagtcctcaacctggagttccgcctgaagaagcaggtgcagcggtagctgccgaatcttccactgggacatggacaactgtgtggaccgatggacttaccagtcttgatcgttataaaggacgctgctaccacatcgagcctgttgctggcgaagataatcaatttattgcttatgtagcttatcccttagacctttttgaagaaggttctgttactaacatgtttacctccattgtaggtaatgtatttgggttcaaggccttgcgcgctctacgtctggaagatttgcgaatcccagttgcttatgttaaaactttccaaggtcctcctcacgga…	taagcaactgggattcgcaaatcttccagacgtagagcgcgcaaggccttgaacccaaatacattacctacaatggaggtaaacatgttagtaacagaaccttcttcaaaaaggtctaagggataagctacataagcaataaattgattatcttcgccagcaacaggctcgatgtggtagcagcgtcctttataacgatcaagactggtaagtccatcggtccacacagttgtccatgtcccagtggaagattcggcagctaccgctgcacctgcttcttcaggcggaactccaggttgaggacttactcggaatgctgccaagatatcagtatctttggtttcatagtcaggagtataataagtcaatttataatctttaacaccagctttgaaccca…	MN601456.1 (Seq1)	Melilotus albus ribulose 1,5-bisphosphate carboxylaseoxygenase large subunit (rbcL)	100	100	Fabaceae	Melilotus	albus	Yellow Sweetclover	legume
PZ54	rbcLa-rev	2020-07-19	Ae. vexans	Winnipeg-A	2020	gacttattatactcctgactatgaaaccaaagatactgatatcttggcagcattccgagtaactcctcaaccaggagttccgcctgaagaagcaggtgccgcggtagccgccgaatcttctactggtacatggacaactgtgtggaccgatgggcttaccagtcttgatcgttacaaagggcgatgctacggccttgaacctgttgctggggaagaaaatcaatatattgcttatgtagcttatcccttagacctttttgaagaaggttctgttactaacatgtttacttccattgtcggtaatgtatttgggttcaaggccctgcgtgctctacgtctggaggatttgcgaatccctactgcttatattaaaactttccaaggtccgcctcatggcat…	tataagcagtagggattcgcaaatcctccagacgtagagcacgcagggccttgaacccaaatacattaccgacaatggaagtaaacatgttagtaacagaaccttcttcaaaaaggtctaagggataagctacataagcaatatattgattttcttccccagcaacaggttcaaggccgtagcatcgccctttgtaacgatcaagactggtaagcccatcggtccacacagttgtccatgtaccagtagaagattcggcggctaccgcggcacctgcttcttcaggcggaactcctggttgaggagttactcggaatgctgccaagatatcagtatctttggtttcatagtcaggagtataataagtcaatttataatctttaacaccagctttgaacc…	MN239100.1 (Seq1)	Glycine max cultivar Cuc Bong 1 ribulose-1,5-bisphosphate carboxylase/oxygenase large subunit (rbcL)	100	100	Fabaceae	Glycine	max	soybean	legume
PZ55	rbcLr506	2020-07-16	Ae. dorsalis	Winnipeg-A	2020	ttgacttattatactcctgaatacgaaaccaaagatactgatatcttggcagcattccgagtaactcctcaacctggagttccgcctgaagaagcaggggctgcggtagccgccgaatcttctactggtacatggacaactgtgtggaccgatggacttaccagccttgatcgttataaagggcgatgctaccatattgagcccgttcctggagaagcaaatcaatatatctgttatgtagcttaccctttagacctttttgaagaaggttctgttactaacatgtttacttccattgtaggtaatgtatttgggttcaaagccctgcgtgctctacgtctggaagatctgcgaatccctcctgcttatattaaaactttccaaggcccgcctcatggg…	ataagcaggagggattcgcagatcttccagacgtagagcacgcagggctttgaacccaaatacattacctacaatggaagtaaacatgttagtaacagaaccttcttcaaaaaggtctaaagggtaagctacataacagatatattgatctgcttctccaggaacgggctcaatatggtagcatcgccctttataacgatcaaggctggtaagtccatcggtccacacagttgtccatgtaccagtagaagattcggcggctaccgcagcccctgcttcttcaggcggaactccaggttgaggagttactcggaatgctgccaagatatcagtatctttggtttcgtattcaggagtataataagtcaatttgtactctttaacacccgctttgaatcc…	MK525863.1 (Seq1&2)	Fraxinus americana ribulose-1,5-bisphosphate carboxylase/oxygenase large subunit (rbcL)	100	99.77	Oleaceae	Fraxinus	americana	White ash	tree
PZ56	rbcLr506	2020-07-20	Ae. triseriatus	Winnipeg-A	2020	ctcaatttattgcctatgtagcttaccccttagaccttttcgaagaaggttctgttactaacttgttcacttccattgtaggtaatgtatttggattcaaggccttacgggctctacgtttggaagatttgcggattcccccttcttattccaaaacttttcagggtccacctcatggtatccaagttgaaagagataaattgaacaagtatg	aactagtaagtccatcggtccaaacagtggtccatgtaccggtggaagattcagcagctactgctgctcccgcttcttcaggtggcaccccgggttgaggagttactcggaatgctgccaagatatctgtatctttggtctgatattcaggagtataataagttaatctgtaatctttaacaccagctttgaatccgacactagctttagtctctgtttgtggtgac	KX162985.1 (Seq2)	Pinus sylvestris voucher OMH-A33 ribulose-1,5-bisphosphate carboxylase/oxygenase large subunit (rbcL)	99	100	Pinaceae	Pinus	sylvestris	Scots pine	tree
PZ46	rbcLr506	2020-07-19	Ae. triseriatus	Winnipeg-B	2020	tgaagaagcaggtgctgcggtagccgccgaatcttctactggtacatggacaactgtgtggaccgatgggcttaccagtcttgatcgttacaaagggcgatgctatcgcctcgaacctgttgctggggaagaaaatcaatatattgcttacgtagcttatcccttagacctttttgaagaaggttctgttactaacatgtttacttctattgtcggtaatgtatttgggttcaaggcactgcgtgctctacgtctggaggatttgcgaatccctaccgcttatattaaaactttccaaggtccgcctcatggcatccaagttgagagagataaattgaacaagtat	ggattcgcaaatcctccagacgtagagcacgcagggccttgaacccaaatacattaccgacaatggaagtaaacatgttagtaacagaaccttcttcaaaaaggtctaagggataagctacgtaagcaatatattgactttcttccccagcaacaggttcgatgtggtagcatcgtcctttgtaacgatcaagactggtaagcccatcggtccacacagttgtccatgtaccagtagaagattcggcggctaccgcagcacctgcttcttcaggtggaactccaggttgaggagttactcggaatgctgccaagatatcagtatctttggtttcatagtcaggagtataataagtcaatttataatctttaacaccagctttgaacccaacacttgctt…	AP015039.1 (Seq2)	Vigna angularis var. angularis DNA, chromosome 6, almost complete sequence	100	99.05	Fabaceae	Vigna	angulari	Adzuki bean	legume
PZ59	rbcLr506	2020-07-23	Ae. vexans	Winnipeg-B	2020	attgacttattatactcctgagtatgaaaccctagatactgatatcttggcagcattccgagtaactcctcaacctggagttccacccgaagaagcaggggctgcagtagctgccgaatcttctactggtacatggacaactgtgtggaccgatgggcttaccagtcttgatcgttacaaagggcgatgctaccgcattgagcctgttgctggagaagaaaatcaatatatttgttatgtagcttatcccttagacctttttgaagaaggttctgttactaacatgtttacttccattgtgggtaacgtatttgggttcaaagccctgcgtgctctacgtttggaggatttgcgaatccctgttgcttatataaaaactttccaaggcccgcctcacgg…	tgaacccaaatacgttacccacaatggaagtaaacatgttagtaacagaaccttcttcaaaaaggtctaaaggatatgctacataaccaatatattgattttcttctccagcaacaggctcaatgtggtagcatcgccctttgtaacgatcaagactggtaagaccatcggtccatacagttgtccatgtaccagtagaagattcagcagctactgcagcccctgcttcttcaggtggaactcccggttgaggacttactcggaatgctgccaagatatcagtatctatggtttcatactcaggagtataataagtcaatttataatctttaacaccagctttgaatccaacacttgctttagtctctgtt	MK925013.1 (Seq1)	Atriplex praecox voucher NMW5368 ribulose-1,5-bisphosphate carboxylase/oxygenase large subunit (rbcL)	99	97.7	Amaranthaceae	Atriplex	praecox	saltbush	ornamental
PZ10	rbcLa-rev	2020-07-22	Ae. vexans	Winnipeg-C	2020	tactggtacatggacaactgtttggactgatggacttaccagtcttgatcgttataaaggacgatgctatcacatcgagcctgttgctggggaagacaaccaatggatctgttatgtagcttatccattagacctatttgaagagggttccgttactaacatgtttacttccattgtgggtaacgtatttggtttcaaagccctacgtgctctacgtctggagaatctacgaattcccgttgcttatgcaaaaactttccaaggcccgcctcatggtatccaagttgaaagagataagttgaacaagtatggtcgtcctttattgggatgtactattaaaccaaaattgggattatccgcaaaaaattacggtagagcgtgttatgagtgtctacgcgg…	aagtttttgcataagcaacgggaattcgtagatcctccagacgtagagcacgtagggctttgaaaccaaatacgttacccacaatggaagtaaacatgttagtaacggaaccctcttcaaataggtctaatggataagctacataacagatccattggttgtcttccccagcaacaggctcgatgtgatagcatcgtcctttataacgatcaagactggtaagtccatcagtccaaacagttgtccatgtaccagtagaagattcggcagctactgcagcccctgcttcttccgggggaaccccaggctgaggagttactcggaatgctgccaagatatcagtatacttggtttcatactccggggtgtagtaagtcaatttataatctttaacaccag…	NC_037163.1 (Seq2)	Alopecurus arundinaceus chloroplast, complete genome	100	99.55	Poaceae	Alopecurus	arundinaceus	Creeping meadow foxtail	grass
PZ11	rbcLr506	2020-07-30	Ae. triseriatus	Winnipeg-C	2020	attgacttattatactcctgactatgaaaccaaagatactgatatcttggcagcattccgagtaactcctcaaccaggagttccgcctgaagaagcaggtgccgcggtagccgccgaatcttctactggtacatggacaactgtgtggaccgatgggcttaccagtcttgatcgttacaaagggcgatgctaccgccttgaacctgttgctggagaagaaaatcaatatattgcttatgtagcttaacccttagacctttttgaagaaggttctgttactaacatgtttacttccattgtcggtaatgtatttgggttcaaggccctgcgtgctctacgtctggaggatttgcgaatccctactgcttatattaaaactttccaaggtccgcctcatgg…	gggattcgcaaatcctccagacgtagagcacgcagggccttgaacccaaatacattaccgacaatggaagtaaacatgttagtaacagaaccttcttcaaaaaggtctaagggataagctacataagcaatatattgattttcttccccagcaacaggttcaaggtcgtagcatcgccctttgtaacgatcaagactggtaagcccatcggtccacacagttgtccatgtaccagtagaagattcagcggctaccgcggcacctgcttcttcaggcggaactcctggttgaggagttactcggaatgctgccaagatatcagtatctttggtttcatattcaggagtataataagtcaatttataatctttaacaccagctttgaacccaacacttgct…	MN239100.1 (Seq1)	Glycine max cultivar Cuc Bong 1 ribulose-1,5-bisphosphate carboxylase/oxygenase large subunit (rbcL)	100	99.31	Fabaceae	Glycine	max	soybean	legume
PZ12	rbcLr506	2020-07-17	Ae. trivittatus	Winnipeg-C	2020	ctttttgaagaaggttctgttactaacatgtttacttccattggaggtaatgtatttgggttcaaagccctgcgtgctctacgtctggaagatttgcgaatccctgttgcgtatgttaaaactttccaaggtccgcctcacggcatccaag	tacgcaacagggattcgcaaatcttccagacgtagagcacgcagggctttgaacccaaatacattacctacaatggaagtaaacatgttagtaacagaaccttcttcaaaaaggtctaatgggtaagctacataagcaataaattgactttcttctccaggaacaggctcaattccatagcatcgccctttgtaacgatcaaggctcgtaagtccatcggtccacacagttgtccatgtaccagtagaagattcggcagctactgcggcccctgcttcttcaggcggaactccaggttgaggagttactcgaaatgctgccaaaatatcagtatccttggtttcatagtcaggagtataataagtcaatttataatctttaacaccagctttgaatcca…	MN601479.1 (Seq2)	Taraxacum officinale ribulose 1,5-bisphosphate carboxylaseoxygenase large subunit (rbcL)	100	100	Asteraceae	Taraxacum	officinale	common dandelion	ornamental
PZ14	rbcLr506	2020-07-25	Ae. vexans	Winnipeg-C	2020	aagaaaatcaatttattgcttatgtagcttatcccttagacctttttgaagaaggttctgttactaacttgttcacttccattgtcggtaatgtatttggattcaaggccctgcgggctctacgtctggaagatttgcgaatcccccctgcttataccaaaactttccaaggtccgcctcatggcatccaagttgaaagagataaattgaacaagtatg	gcttcttcaggtggaactcctggttgaggagttactcggaatgctgccaagatatcagtatctttggtttcatattcaggagtataataagtcaatttataatctttaacaccagctttgaatccaacacttgctttagtctctgtt	KU176874.1	Otholobium candicans voucher AMM3911 ribulose-1,5-bisphosphate carboxylase/oxygenase large subunit (rbcL)	100	95.43	Fabaceae	unknown	unknown		legume
PZ15	rbcLr506	2020-07-26	Ae. vexans	Winnipeg-C	2020	gaagcaggggctgcagtagctgccgaatcttctactggtacatggacaactgtttggactgatggacttaccagtcttgatcgttacaaaggacgatgctatcacatcgagcctgttgctggggaagacaaccaatggatctgttatgtagcttatccattagacctatttgaagagggttccgttactaacatgtttacttccattgtgggtaatgtatttggtttcaaagccctacgtgctctacgtctggaggatc	cccacaatggaagtaaacatgttagtaacggaaccctcttcaaataggtctaatggataagctacataa	MK925309.1 (Seq1)	Briza minor voucher NMW8016 ribulose-1,5-bisphosphate carboxylase/oxygenase large subunit (rbcL)	100	99.61	Poaceae	Briza	minor	lesser quaking-grass	grass
PZ16	rbcLr506	2020-07-26	Ae. vexans	Winnipeg-C	2020		ttttaatataagcaggagggattcgcaaatcctccagacgtagagcacgcagggccttgaacccaaatacattaccgacaatggaagtgaacatgttagtaacagaaccttcttcaaaaaggtctaagggataagctacataagcaatatattgattttcttcccc	MN239100.1	Glycine max cultivar Cuc Bong 1 ribulose-1,5-bisphosphate carboxylase/oxygenase large subunit (rbcL)	100	98.8	Fabaceae	Glycine	max	soybean	legume
PZ17	rbcLa-rev	2020-07-19	Ae. triseriatus	Winnipeg-C	2020	gattacagattaacttattatactcctgaatatcagaccaaagatactgatatcttggcagcattccgagtaactcctcaaccaggggtgccgcccgaagaagcgggagcagcagtagctgctgaatcttccaccggtacatggaccactgtttggaccgatggacttactagtcttgatcgttacgaggggcgatgctatgacatcgaacccgttcctggagaggaaactcaatttattgcctatgtaccttaccccttagaccttttcgaagaaggttctgttactaacttgttcacttccattgtaggtaatgtatttggattcaaggccctacgggctctacgtttggaagatttgcggattccccctgcttattccaaaacatttcaaggtcca…		MK174379.1	Picea glauca isolate WS77111 chloroplast, complete genome	100	98.48	Pinaceae	Picea	glauca	White spruce	tree
PZ18	rbcLr506	2020-07-31	Ae. vexans	Winnipeg-C	2020	actcctgaatatgaaaccaaagatactgatatcttggcagcatttcgagtaactcctcaacccggagttccacctgaggaagcaggagctgcggtagctgctgaatcttctactggtacatggacaactgtatggactgacgggcttactagtcttgatcgctacaaaggtcgatgctaccacattgagcctgttgctggagaagaaagtcaatttattgcttatgtagcttaccccttagaccttttcgaagaaggttctgttactaacatgtttacttccattgtgggtaatgtatttgggttcaaggccctgcgcgctctacgtctagaggatttacgaatccctcctgcttatactaaaactttccaaggtccgcctcatggcatccaagttgag…		MK526846.1	Ulmus americana ribulose-1,5-bisphosphate carboxylase/oxygenase large subunit (rbcL)	100	100	Ulmaceae	Ulmus	americana	American elm	tree
PZ19	rbcLa-rev	2020-07-27	Ae. triseriatus	Winnipeg-C	2020	cctttttgaggaaggttctgttactaacatgtttacttccattgtgggtaatgtatttgggttcaaagccctgcgtgctctacgtctggaagatctgcgaatccctgctgcttatgttaaaactttccaaggcccgcctcatggcatccaagttgagagagataaattgaacaagtatggtcgtcccctgttgggatgtactattaaacctaaattggggttatctgctaaaaactacggtagagctgtttatgaatgtctccgcggtggacttgattttac	taagcaacagggattcgcagatcttccagacgtagagcacgcagggctttgaacccaaatacattacccacaatggaagtaaacatgttagtaacagaaccttcctcaaaaaggtctaatgggtaagctacataagcaataaattgactttcttctccagcaacaggctcgatgtggtagcatcgtcccttgtaacgatcaaggctggtaagtccatcggtccacacagttgtccatgtaccagtggaagattcggcagctaccgcggcccctgcttcttcaggtggaactccaggttgaggagttactcggaatgctgctaagatatcagtatctttggtttcatagtcaggagtataataagtcaatttgtaatctttaacaccggctttgaatcca…	KU168566.1 (Seq2)	Philadelphus lewisii isolate DNAS-C9-112287 ribulose-1,5-bisphosphate carboxylase/oxygenase large subunit (rbcL)	100	100	Philadelpheae	Philadelphus	lewisii	Wild Mock Orange	ornamental
PZ20	rbcLa-rev	2020-07-21	Ae. flavescens	Winnipeg-C	2020		ataagcaacaggaattcgcagatcttccagacgtagagcgcgcagggctttgaacccaaatacattacccacaatggaagtaaacatgttagtaacagaaccttcttcaaaaaggtctaatgggtaagctacataagcaataaattgactttcttctccagcaacgggctcgatgtggtagcatcgccctttgtaacgatcaaggctggtaagtccatcagtccacacagttgtccatgtaccagtagaagattcggcagctaccgcggcccctgcttcttcaggaggaactccaggttgaggagttactcggaatgctgccaagatatcagtatctttggtttcatagtcaggagtataataagtcaatttgtaatctttaacaccagctttgaatcc…	NC_046782.1	Viburnum odoratissimum chloroplast, complete genome	100	99.31	Adoxaceae	Viburnum	odoratissimum	Sweet viburnum	ornamental
PZ26	rbcLa-rev	2020-07-26	Ae. vexans	Winnipeg-C	2020	gaagaagcaggtgccgcggtagccgccgaatcttctactggtacatggacaactgtgtggaccgatgggcttaccagtcttgatcgttacaaagggcgatgctacggccttgaacctgttgctggggaagaaaatcaatatattgcttatgtagcttatcccttagacctttttgaagaaggttctgttactaacatgtttacttccattgtcggtaatgtatttgggttcaaggccctgcgtgctctacgtctggaggatttgcgaatccctactgcttatattaaaactttccaaggtccgcctcatggcatccaagttgagagagataaattgaacaagtatggtc		MN239100.1	Glycine max cultivar Cuc Bong 1 ribulose-1,5-bisphosphate carboxylase/oxygenase large subunit (rbcL)	100	100	Fabaceae	Glycine	max	soybean	legume
PZ28	rbcLr506	2020-07-28	Ae. vexans	Winnipeg-C	2020	attgaattattatactcctgaatatggaaccaaagatactgatatcttggcagcattccgagtaactcctcaacctggagttccgcccgaggaagcaggggccgcagtagctgctgaatcttctactggtacatggacaactgtgtggaccgacgggcttacaagtcttgatcgttataagggacgatgctacgacatcgagcccgttgctggagaagaaaatcaatttattgcttatgtagcttaccccttagacctttttgaagaaggttctgttactaacatgtttacttccattgtgggtaatgtatttgggttcaaagacctacgcgctctacgtctggaggatttgcgaattcctcctgcttatactaaaacttttcaaggcccacctcatgg…		MG249960.1	Populus tremuloides voucher NTW 944 ribulose-1,5-bisphosphate carboxylase/oxygenase large subunit (rbcL)	100	99.31	Salicaceae	Populus	tremuloides	White aspen	tree
PZ3	rbcLr506	2020-07-28	Ae. triseriatus	Winnipeg-C	2020	cctcatggtatccaagttgaaagagataaattgaacaagta	actggagcatgaaaggaccctgaaagttctagataagaagggggaatcctctaatcttccagacgtagagcccgtaaggcctttaatccaaatacattacctacaatggaagtgaacaagttagtaacagaaccttcttcgaaaaggtctaaggggtaagctacataggcaatatattgaatctcctctccaggaacgggctcgatgtcgtagcatcgccctttgtaacgatcgacactggtaagtccatcggtccacacagttgtccatgtaccggtggaagattcagcagctactgctgctcccgcttcttcaggtggaacccctaggttgaggagttactcggaaagctgccaagatatctgtatctttggtctgatattcaggagtataataagt…	KX162985.1 (Seq2)	Pinus sylvestris voucher OMH-A33 ribulose-1,5-bisphosphate carboxylase/oxygenase large subunit (rbcL)	96	95.11	Pinaceae	Pinus	sylvestris	Scots pine	tree
PZ30	rbcLr506	2020-07-08	Ae. vexans	Winnipeg-C	2020	gaagttggcgtcaaatagatataattgacttattatactcctgactatgaaaccaaagataccgttttcgtggcagcattccgagtaactcctcaaccaggatttccttctgaagaagcaggtgccgcggaatcctccttaatcttctactggtacatggacaactgtgtggaccgatggtcttacctttcttgatcgttacaaagggcgatggtaccgccttgaacctgttggtggggaaaaaaatcattatattgcttatgtaccttaccccttacacctttttgaaaaaggttctgttactgacatgtttacttccattgcccgtaatgtatttgggttaaaggccctgcgtgctctacgtgtggaagatttgctaacccctcctgcttatattaa…		MN239100.1 (Seq1)	Glycine max cultivar Cuc Bong 1 ribulose-1,5-bisphosphate carboxylase/oxygenase large subunit (rbcL)	34	89.14	Fabaceae	Glycine	max	soybean	legume
PZ34	rbcLr506	2020-07-08	Ae. vexans	Winnipeg-C	2020	tactcctgactatgaaaccaaagatactgatatcttggcagcattccgagtaactcctcaaccaggagttccgcctgaagaagcaggtgccgcggtagccgccgaatcttctactggtacatggacaactgtgtggaccgatgggcttaccagtcttgatcgttacaaagggcgatgctacggccttgaacctgttgctggggaagaaaatcaatatattgcttatgtagcttatcccttagacctttttgaagaaggttctgttactaacatgtttacttccattgtcggtaatgtatttgggttcaaggccctgcgtgctctacgtctggaggatttgcgaatccctactgcttatattaaaactttccaaggtccgcctcatggcatccaagttga…	aagttttaatataagcagtagggattcgcaaatcctccagacgtagagcacgcagggccttgaacccaaatacattaccgacaatggaagtaaacatgttagtaacagaaccttcttcaaaaaggtctaagggataagctacataagcaatatattgattttcttccccagcaacaggttcaaggccgtagcatcgccctttgtaacgatcaagactggtaagcccatcggtccacacagttgtccatgtaccagtagaagattcggcggctaccgcggcacctgcttcttcaggcggaactcctggttgaggagttactcggaatgctgccaagatatcagtatctttggtttcatagtcaggagtataataagtcaatttataatctttaacaccag…	MN239100.1 (Seq1)	Glycine max cultivar Cuc Bong 1 ribulose-1,5-bisphosphate carboxylase/oxygenase large subunit (rbcL)	100	100	Fabaceae	Glycine	max	soybean	legume
PZ38	rbcLa-rev	2020-07-08	Ae. vexans	Winnipeg-C	2020	attgacttattatactcctgactatgaaaccaaagatactgatatcttggcagcattccgagtaactcctcaaccaggagttccgcctgaagaagcaggtgccgcggtagccgccgaatcttctactggtacatggacaactgtgtggaccgatgggcttaccagtcttgatcgttacaaagggcgatgctacggccttgaacctgttgctggggaagaaaatcaatatattgcttatgtagcttatcccttagacctttttgaagaaggttctgttactaacatgtttacttccattgtcggtaatgtatttgggttcaaggccctgcgtgctctacgtctggaggatttgcgaatccctactgcttatattaaaactttccaaggtccgcctcatgg…	ataagcagtagggattcgcaaatcctccagacgtagagcacgcagggccttgaacccaaatacattaccgacaatggaagtaaacatgttagtaacagaaccttcttcaaaaaggtctaagggataagctacataagcaatatattgattttcttccccagcaacaggttcaaggccgtagcatcgccctttgtaacgatcaagactggtaagcccatcggtccacacagttgtccatgtaccagtagaagattcggcggctaccgcggcacctgcttcttcaggcggaactcctggttgaggagttactcggaatgctgccaagatatcagtatctttggtttcatagtcaggagtataataagtcaatttataatctttaacaccagctttgaaccc…	MN239100.1 (Seq1)	Glycine max cultivar Cuc Bong 1 ribulose-1,5-bisphosphate carboxylase/oxygenase large subunit (rbcL)	100	100	Fabaceae	Glycine	max	soybean	legume
PZ4	rbcLr506	2020-07-21	Ae. vexans	Winnipeg-C	2020	tccccctacttattcaaaaactt	aagtttttgataagtagggggaattcgtagatcctccaaacgtagagcacgtagggctttgaaaccaaacacgttacccacaatggaagtaaacatgttagtaacggaaccctcttcaaataggtctaatggataagctacataacagatccattggctgtcttccccagcaacaggctcgatgtgatagcatcgtcctttgtaacgatcaagactggtaagtccatcagtccaaacagttgtccatgtaccagtagaagattcggcagctactgcagcccctgcttcttcgggcggaaccccaggctgaggacttactcggaatgctgccaagatatcagtatccttagtttcatactctggggtgtagtaagtcaatttataatctttaacaccagc…	NC_067047.1 (Seq2)	Bromus inermis voucher Br_i_1 chloroplast, complete genome	99	99.54	Poaceae	Bromus	inermis	Smooth brome	grass
PZ40	rbcLr506	2020-07-08	Ae. vexans	Winnipeg-C	2020	cggtagccgccgaatcttctactggtacatggacaactgtgtggaccgatgggcttaccagtcttgatcgttacaaagggcgatgctaccgccttgaacctgttgctggagaagaaaatcaatatattgcttatgtagcttatcccttagacctttttgaagaagggtctgttactaacatgtttacttccattgtcggtaatgtatttgggttcaaggccct		MN239100.1 (Seq1)	Glycine max cultivar Cuc Bong 1 ribulose-1,5-bisphosphate carboxylase/oxygenase large subunit (rbcL)	100	98.65	Fabaceae	Glycine	max	soybean	legume
PZ42	rbcLr506	2020-07-29	Ae. triseriatus	Winnipeg-C	2020		caaatacattacccacaatggaagtaaacatg		unknown	100	100	Sapindaceae	Acer	unknown	unknown	tree
PZ6	rbcLr506	2020-07-27	Ae. triseriatus	Winnipeg-C	2020	gtcttgatcgttacaaggggcgatgctatgacatcgagcccgttcctggagaagaaaatcaatttattgcttatgtagcttaccccttagacctttttgaagaaggttctgttactaacatgtttacttccattgtaggtaatgtatttgggttcaaggccctgcgggctctacgtctggaagatttgcgaattcctcctgcttatgtcaaaacttttcaaggtccacctcatggtatccaagttgagagagataaattgaacaagtat	ggttgaggagttactcggaatgctgccaagatatccgtatctttggtctcatattcaggagtataataagtcaatctgtaatctttaacaccagctttgaatccgacacttgctttagtctctgttt	LR031888.1 (Seq1)	Populus deltoides voucher JAG 0597 ribulose-1,5-bisphosphate carboxylase/oxygenase large subunit (rbcL)	100	95.91	Salicaceae	Populus	deltoides	Eastern cottonwood	tree
PZ8	rbcLr506	2020-07-11	Ae. triseriatus	Winnipeg-C	2020	atactcctgactatgaaaccaaagatactgatatcttggcagcattccgagtaactcctcaaccaggagttccgcctgaagaagcaggggccgcggtagctgccgaatcttctactggtacatggacaactgtgtggaccgatggacttaccagtcttgatcgttacaaagggcgatgctacggccttgaacccgttgctggggaagaaaatcaatatattgcttatgtagcttatcccttagacctttttgaagaaggttctgttactaacatgtttacttccattgtcggtaatgtatttgggttcaaggccctgcgggctctacgtctgg	tagcatcgccctttgtaacgatcaagactggtaagcccatcggtccacacagttgtccatgtaccagtagaagattcagcggctaccgcggcacctgcttcttcaggcggaactcctggttgaggagttactcggaatgctgccaagatatcagtatctttggtttcatagtcaggagtataataagtcaatttgtaatctttaacaccagctttgaacccaacacttgctttagtctctgtttgtggtgac	LT576825.1 (Seq2)	Glycine max chloroplast rbcL gene	100	99.21	Fabaceae	Glycine	max	soybean	legume
PZ9	rbcLr506	2020-07-13	Ae. vexans	Winnipeg-C	2020	cataaggcggacttggaagttttatataagcagtagggattcgcaaatcctccagacgtagagcacgcaggggtcttgaacccaaatacattaccgacaatggaagtaaacatgttagtaacagaatcttctgtggaaaggtcttagggataatctacatgagcgatttattgttcttcttccccagcaagaggttggaggccg	gaacccaaatacattaccgacaatggaag	MN239100.1 (Seq1)	Glycine max cultivar Cuc Bong 1 ribulose-1,5-bisphosphate carboxylase/oxygenase large subunit (rbcL)	100	99.86	Fabaceae	Glycine	max	soybean	legume
